# Supplementary material for: Academic Cross-Pollination: The Role of Disciplinary Affiliation in Research Collaboration
Source: PLoS One. 2016 Jan 13;11(1):e0145916. doi: 10.1371/journal.pone.0145916 (PMC4711942; doi:10.1371/journal.pone.0145916)
Supplement: S3 File — De-identified participants’ attributes for 2010 grants network. (CSV) [file pone.0145916.s003.csv]

ID2	AcademicPosition	MD	PhD	Institution	YearEnter	Discipline
1001	5	1	1	1	2008	3
1002	5	0	0	1	2008	4
1003	4	1	0	1	2008	1
1004	4	0	1	1	2008	2
1005	4	1	0	1	2008	1
1006	5	1	0	1	2008	3
1007	3	0	1	1	2008	4
1008	5	1	0	1	2008	1
1009	5	0	1	0	2008	4
1010	3	1	1	1	2008	4
1011	5	0	1	0	2008	4
1012	3	0	1	1	2008	2
1013	5	1	0	1	2008	1
1014	3	1	0	1	2008	3
1016	3	0	1	1	2008	4
1017	5	0	1	1	2008	4
1019	5	1	0	1	2008	1
1020	3	1	0	1	2008	1
1022	5	0	1	0	2008	3
1026	5	1	1	1	2008	1
1027	5	0	1	0	2008	1
1028	3	1	0	1	2008	3
1029	3	1	0	1	2008	1
1030	2	1	1	1	2008	1
1032	5	1	0	1	2008	3
1033	4	0	1	1	2008	2
1035	3	0	1	1	2008	3
1036	3	0	1	1	2008	3
1038	5	0	1	1	2008	3
1039	2	1	0	1	2008	1
1040	2	0	1	1	2008	4
1041	3	0	1	1	2008	2
1042	2	0	0	1	2008	3
1043	2	0	1	0	2008	3
1044	3	1	0	1	2008	2
1045	3	0	1	1	2008	3
1046	4	0	1	1	2008	2
1047	4	0	1	1	2008	1
1049	4	0	1	1	2008	4
1050	4	1	1	1	2008	1
1051	3	1	0	1	2008	1
1052	3	0	1	1	2008	2
1054	5	1	0	1	2008	2
1055	4	1	0	1	2008	1
1058	3	1	0	0	2008	1
1059	5	0	1	1	2008	2
1062	5	1	1	1	2008	1
1063	3	1	1	1	2008	1
1065	3	0	1	1	2008	4
1066	3	0	1	1	2008	2
1067	5	1	0	1	2008	1
1068	3	1	1	1	2008	2
1069	2	1	0	1	2008	1
1070	5	0	1	1	2008	2
1072	5	1	1	1	2008	2
1074	5	0	1	1	2008	1
1075	3	0	1	0	2008	2
1076	4	1	0	1	2008	1
1077	3	1	0	1	2008	1
1079	3	0	1	1	2008	3
1080	5	1	1	1	2008	1
1081	5	1	0	1	2008	1
1082	3	1	1	1	2008	2
1084	5	1	0	1	2008	1
1085	5	0	1	1	2008	3
1086	5	1	0	1	2008	2
1087	4	1	0	1	2008	1
1088	5	1	0	1	2008	1
1089	5	0	1	1	2008	4
1090	5	1	0	1	2008	1
1091	4	1	1	1	2008	2
1092	5	1	0	1	2008	3
1093	4	1	1	1	2008	1
1094	5	1	0	1	2008	1
1095	5	1	0	1	2008	1
1097	3	0	1	1	2008	3
1098	4	0	1	1	2008	2
1099	5	1	0	0	2008	3
1100	5	1	0	1	2008	1
1101	3	0	1	1	2008	2
1102	3	1	0	1	2008	1
1103	3	1	1	1	2008	1
1104	5	0	1	1	2008	2
1105	4	0	1	1	2008	1
1106	5	0	1	1	2008	2
1107	5	0	1	1	2008	1
1108	5	1	0	1	2008	1
1109	5	1	0	1	2008	1
1110	5	0	1	1	2008	2
1111	3	1	0	1	2008	1
1112	3	1	0	1	2008	3
1113	4	0	0	1	2008	3
1114	5	1	0	1	2008	2
1115	3	1	1	1	2008	3
1116	4	1	0	1	2008	1
1117	5	0	1	1	2008	2
1120	1	1	0	1	2008	2
1121	4	1	0	1	2008	1
1122	5	0	1	1	2008	4
1123	2	0	1	1	2008	2
1124	5	0	1	1	2008	2
1125	5	1	1	1	2008	1
1126	3	1	0	1	2008	1
1127	2	1	0	1	2008	3
1129	4	1	0	1	2008	1
1131	3	1	0	1	2008	1
1134	3	0	1	1	2008	1
1135	5	1	0	1	2008	1
1136	2	1	1	1	2008	1
1138	4	1	0	1	2008	3
1139	5	0	1	1	2008	2
1140	5	1	0	1	2008	1
1141	3	0	1	1	2008	4
1142	5	1	0	1	2008	1
1143	4	1	0	1	2008	1
1144	4	0	1	0	2008	3
1145	3	0	1	1	2008	4
1146	4	1	1	1	2008	1
1148	5	1	0	1	2008	1
1149	3	1	1	1	2008	4
1150	5	1	0	1	2008	1
1151	4	0	1	1	2008	2
1153	4	1	1	1	2008	1
1160	4	1	0	1	2008	1
1162	5	1	0	1	2008	1
1163	5	1	0	1	2008	1
1164	3	1	0	1	2008	1
1165	3	1	0	1	2008	1
1166	2	0	1	1	2008	3
1167	1	0	1	1	2008	3
1169	5	1	0	1	2008	1
1170	5	1	0	1	2008	1
1176	5	1	0	1	2008	1
1177	5	1	0	1	2008	2
1178	5	0	1	1	2008	2
1179	4	1	1	1	2008	1
1181	3	1	0	1	2008	1
1183	4	0	1	1	2008	2
1184	5	0	1	1	2008	2
1185	5	1	0	1	2008	1
1186	5	0	1	1	2008	3
1187	5	1	1	1	2008	2
1189	5	1	0	1	2008	2
1190	5	0	1	1	2008	3
1191	5	1	0	1	2008	1
1192	3	1	1	1	2008	1
1193	3	1	0	1	2008	1
1194	3	1	1	1	2008	2
1195	4	1	0	1	2008	3
1197	4	1	1	1	2008	1
1198	5	0	1	1	2008	2
1199	3	1	1	1	2008	2
1200	3	1	0	1	2008	1
1201	4	1	0	1	2008	1
1202	3	0	0	1	2008	1
1204	5	1	0	1	2008	2
1205	5	0	1	1	2008	4
1206	5	1	0	0	2008	1
1207	4	0	1	1	2008	1
1208	4	1	0	1	2008	1
1209	3	1	0	1	2008	1
1210	3	0	1	1	2008	3
1211	5	1	0	1	2008	1
1212	5	1	0	1	2008	3
1213	5	1	0	1	2008	1
1214	3	1	0	1	2008	1
1216	3	1	0	1	2008	1
1218	3	1	1	1	2008	1
1219	4	1	0	1	2008	1
1221	4	1	0	1	2008	1
1223	4	1	0	0	2008	1
1224	5	1	0	1	2008	1
1227	1	1	0	1	2008	3
1228	4	1	1	1	2008	1
1229	5	1	0	1	2008	2
1230	5	1	0	1	2008	1
1232	4	1	0	1	2008	1
1233	5	1	0	1	2008	1
1234	4	1	1	1	2008	2
1235	5	1	0	1	2008	1
1236	5	0	1	1	2008	2
1239	3	0	1	1	2008	4
1240	4	1	0	1	2008	1
1242	4	1	1	1	2008	2
1243	5	0	1	1	2008	3
1244	3	1	0	1	2008	3
1246	3	0	0	1	2008	3
1247	5	0	1	1	2008	2
1248	5	1	0	1	2008	1
1249	3	1	0	1	2008	1
1251	2	0	1	1	2008	2
1253	4	1	0	1	2008	1
1254	4	0	1	1	2008	3
1259	2	0	1	1	2009	1
1260	1	0	1	0	2009	3
1261	4	1	0	1	2009	1
1262	5	1	0	1	2009	1
1263	5	1	0	1	2009	1
1264	3	0	1	1	2009	2
1265	5	1	1	1	2009	2
1266	5	0	1	1	2009	2
1267	5	1	1	1	2009	2
1268	4	1	0	1	2009	1
1269	5	1	0	1	2009	3
1270	5	1	0	1	2009	2
1271	5	1	1	1	2009	1
1273	4	1	0	1	2009	3
1274	5	1	0	1	2009	1
1275	3	0	1	1	2009	2
1276	5	1	0	1	2009	2
1277	5	1	0	1	2009	1
1278	4	1	0	1	2009	1
1279	3	0	1	1	2009	3
1280	5	0	1	1	2009	2
1281	3	1	0	1	2009	3
1282	5	1	0	1	2009	1
1286	3	1	0	1	2009	1
1289	5	0	1	1	2009	2
1290	4	1	0	1	2009	1
1291	3	1	0	1	2009	1
1293	4	0	1	1	2009	3
1294	3	1	1	1	2009	1
1295	4	0	1	0	2009	3
1296	4	0	1	1	2009	2
1297	5	1	0	1	2009	1
1298	3	0	1	0	2009	4
1299	4	0	1	1	2009	2
1301	5	0	1	1	2009	2
1302	4	1	1	1	2009	2
1303	4	1	1	1	2009	1
1305	3	1	1	1	2009	1
1306	1	0	1	1	2009	3
1307	4	0	1	1	2009	1
1308	3	1	0	1	2009	1
1310	4	0	1	1	2009	2
1311	3	1	1	1	2009	2
1313	2	0	1	1	2009	4
1315	5	0	1	1	2009	2
1317	2	1	0	1	2009	1
1318	5	1	0	1	2009	1
1320	9999	9999	9999	9999	2009	2
1321	1	0	1	1	2009	2
1322	2	0	1	1	2009	1
1323	3	1	1	1	2009	2
1324	3	1	1	1	2009	1
1325	4	1	1	1	2009	2
1326	3	1	0	1	2009	1
1328	5	0	1	1	2009	2
1330	4	1	0	1	2009	1
1331	3	1	0	1	2009	1
1334	3	0	1	1	2009	2
1336	5	1	0	1	2009	1
1337	3	1	1	1	2009	1
1338	3	0	1	1	2009	2
1340	3	1	0	1	2009	1
1341	4	0	1	1	2009	2
1342	5	1	0	1	2009	1
1343	2	1	0	1	2009	3
1344	5	0	1	1	2009	2
1345	5	0	1	1	2009	3
1346	3	0	1	1	2009	2
1348	4	1	1	1	2009	3
1352	5	1	0	1	2009	2
1353	3	0	1	1	2009	3
1354	4	1	0	1	2009	1
1357	3	0	1	1	2009	3
1358	3	1	0	1	2009	1
1359	4	1	0	1	2009	1
1360	3	1	0	1	2009	1
1361	4	0	1	1	2009	1
1362	3	0	1	1	2009	3
1363	4	1	0	1	2009	1
1364	4	1	0	1	2009	2
1365	5	1	0	1	2009	1
1366	5	1	1	1	2009	1
1367	5	1	0	1	2009	1
1370	3	0	1	1	2009	3
1371	5	1	1	1	2009	1
1372	2	0	1	1	2009	2
1373	1	0	0	1	2009	2
1374	3	1	1	1	2009	1
1376	4	0	0	1	2009	1
1379	3	1	1	1	2009	1
1381	2	0	0	1	2009	3
1383	5	1	0	1	2009	1
1385	4	1	0	1	2009	1
1386	2	1	0	1	2009	1
1387	3	0	1	1	2009	2
1388	3	1	1	1	2009	1
1389	4	1	0	1	2009	1
1390	3	1	0	1	2009	1
1393	3	1	0	1	2009	1
1394	1	1	0	1	2009	1
1395	4	1	0	1	2009	1
1398	3	1	0	1	2009	1
1399	3	0	1	1	2009	2
1400	4	0	1	1	2009	4
1403	4	1	0	1	2009	1
1404	3	0	1	1	2009	1
1405	4	1	1	1	2009	1
1406	1	0	1	1	2009	4
1409	5	1	0	1	2009	1
1416	5	1	0	1	2009	1
1418	5	0	1	0	2009	2
1419	4	1	0	1	2009	1
1420	4	1	0	1	2009	1
1421	3	1	0	1	2009	1
1422	4	1	0	1	2009	2
1423	4	1	0	1	2009	1
1424	3	1	0	1	2009	1
1425	3	1	0	1	2009	1
1426	5	1	0	1	2009	1
1428	3	1	0	0	2009	1
1429	5	0	1	1	2009	2
1431	3	0	1	1	2009	3
1432	4	1	0	1	2009	1
1433	5	0	1	1	2009	2
1435	3	0	1	1	2009	2
1436	4	1	0	1	2009	2
1439	4	0	1	1	2009	2
1442	3	1	0	1	2009	1
1445	3	0	0	1	2009	3
1448	5	1	0	1	2009	1
1449	5	0	1	1	2009	2
1451	4	0	1	1	2009	2
1452	4	1	0	1	2009	1
1453	4	1	0	1	2009	1
1454	5	1	0	1	2009	2
1455	4	1	1	1	2009	1
1456	3	0	1	1	2009	2
1458	5	1	0	1	2009	1
1459	2	1	0	1	2009	1
1460	5	1	0	1	2009	3
1461	5	1	0	1	2009	1
1463	5	0	1	1	2009	1
1464	5	0	1	1	2009	4
1466	5	1	0	1	2009	1
1467	5	0	1	1	2009	2
1468	1	1	0	1	2009	1
1469	5	1	1	1	2009	1
1470	2	0	1	1	2009	1
1471	5	1	0	1	2009	1
1472	2	1	1	1	2009	1
1473	1	1	0	1	2009	1
1475	4	1	0	1	2009	1
1476	1	1	1	1	2009	2
1477	4	0	1	1	2009	3
1478	5	1	0	1	2009	1
1479	5	1	0	1	2009	2
1481	5	1	0	1	2009	2
1484	5	1	0	1	2009	1
1487	5	1	0	1	2009	1
1491	9999	9999	9999	9999	2009	1
1492	3	1	1	1	2009	1
1493	4	0	1	1	2009	4
1498	5	1	1	1	2009	1
1499	3	0	1	1	2009	2
1501	2	1	0	1	2009	1
1502	3	1	1	1	2009	1
1503	3	0	1	1	2009	2
1505	5	1	0	1	2009	1
1509	3	1	1	1	2010	3
1511	2	1	0	1	2010	1
1513	1	0	0	1	2010	3
1516	5	0	1	1	2010	2
1518	2	0	0	1	2010	2
1519	4	0	1	1	2010	2
1522	3	1	1	1	2010	1
1523	3	0	1	1	2010	2
1524	2	0	1	1	2010	2
1525	5	1	0	1	2010	1
1527	4	1	0	1	2010	1
1528	5	1	0	1	2010	1
1530	2	1	0	1	2010	1
1532	3	1	0	1	2010	1
1535	2	1	1	1	2010	1
1536	3	1	0	1	2010	1
1537	3	0	1	1	2010	2
1538	3	1	0	1	2010	1
1539	2	0	1	1	2010	2
1541	4	1	0	1	2010	1
1542	3	1	0	1	2010	1
1543	3	1	1	1	2010	1
1544	3	0	1	1	2010	2
1545	3	0	1	1	2010	1
1546	1	1	1	1	2010	1
1547	3	0	1	1	2010	2
1548	3	1	1	1	2010	3
1549	2	1	0	0	2010	1
1550	3	0	1	1	2010	2
1551	4	1	0	1	2010	3
1554	2	0	1	1	2010	2
1555	1	0	1	1	2010	3
1557	4	1	0	1	2010	1
1558	2	1	1	1	2010	2
1560	5	1	0	1	2010	1
1561	5	0	1	1	2010	1
1562	4	1	0	1	2010	1
1563	5	1	0	1	2010	1
1564	5	1	0	1	2010	1
1565	4	1	0	1	2010	1
1567	4	0	1	1	2010	2
1568	5	0	1	1	2010	1
1569	5	0	1	1	2010	2
1570	4	1	1	1	2010	1
1571	3	0	1	0	2010	3
1573	5	1	0	1	2010	1
1576	5	1	0	1	2010	1
1577	2	1	0	1	2010	3
1580	4	1	0	1	2010	1
1583	3	0	1	1	2010	2
1584	2	0	0	1	2010	1
1585	4	0	1	1	2010	4
1586	3	0	1	1	2010	4
1587	4	1	0	1	2010	1
1588	4	1	0	1	2010	1
1589	3	1	0	1	2010	1
1590	3	0	1	1	2010	4
1592	4	1	0	1	2010	1
1595	2	1	0	1	2010	1
1596	1	1	0	1	2010	1
1597	5	0	1	1	2010	2
1600	4	1	0	1	2010	1
1601	3	1	0	1	2010	1
1602	4	1	0	1	2010	1
1603	5	1	0	1	2010	1
1605	3	1	1	1	2010	3
1607	5	0	1	1	2010	2
1608	5	0	1	1	2010	2
1611	3	1	1	0	2010	1
1613	3	1	1	1	2010	2
1615	5	1	0	1	2010	1
1616	4	1	0	1	2010	1
1617	3	0	1	1	2010	2
1618	4	1	0	1	2010	1
1619	4	0	1	0	2010	4
1622	3	1	0	1	2010	1
1623	3	1	0	1	2010	1
1624	2	1	0	1	2010	1
1627	5	1	1	1	2010	2
1628	1	1	1	1	2010	1
1630	5	1	0	1	2010	1
1632	5	1	1	1	2010	2
1633	3	1	0	1	2010	1
1634	9999	9999	9999	9999	2010	1
1635	4	0	1	1	2010	2
1636	3	1	1	1	2010	1
1637	9999	9999	9999	9999	2010	1
1640	3	1	1	1	2010	1
1642	3	0	1	1	2010	2
1647	5	0	1	1	2010	2
1648	3	1	0	1	2010	1
1651	3	1	0	1	2010	1
1652	5	0	1	1	2010	2
1655	4	1	1	1	2010	3
1656	4	1	0	1	2010	1
1659	4	0	1	1	2010	4
1660	9999	9999	9999	9999	2010	1
1662	5	1	0	1	2010	1
1663	3	1	0	1	2010	1
1664	5	1	0	1	2010	2
1666	1	1	0	1	2010	4
1669	4	0	1	1	2010	2
1670	5	0	1	1	2010	2
1671	1	1	0	1	2010	3
1672	3	1	0	1	2010	1
1673	4	0	1	1	2010	1
1674	5	1	0	1	2010	3
1677	5	0	1	1	2010	2
1679	5	0	1	1	2010	2
1681	1	0	1	1	2010	3
1682	1	1	0	1	2010	1
1683	4	1	0	1	2010	3
1684	3	0	1	1	2010	4
1685	3	1	0	1	2010	1
1686	3	0	1	1	2010	2
1687	1	1	0	1	2010	1
1688	4	1	0	1	2010	3
1690	9999	9999	9999	9999	2010	2
1691	4	1	0	1	2010	1
1692	3	1	0	1	2010	1
1694	2	1	0	1	2010	1
1696	2	0	1	1	2010	2
1698	1	1	0	1	2010	3
1700	5	1	1	1	2010	2
1701	4	1	0	1	2010	1
1703	4	0	1	1	2010	2
1704	3	1	0	1	2010	1
1705	1	1	0	1	2010	1
1708	3	1	0	1	2010	1
1710	4	1	1	1	2010	1
1712	4	1	0	1	2010	2
1855	9999	9999	9999	9999	2010	4
