# Supplementary material for: Academic Cross-Pollination: The Role of Disciplinary Affiliation in Research Collaboration
Source: PLoS One. 2016 Jan 13;11(1):e0145916. doi: 10.1371/journal.pone.0145916 (PMC4711942; doi:10.1371/journal.pone.0145916)
Supplement: S4 File — De-identified participants’ attributes for 2007 publications network. (CSV) [file pone.0145916.s004.csv]

ID2	AcademicPosition	MD	PhD	Institution	YearEnter	Discipline
1001	5	1	1	1	2008	3
1002	5	0	0	1	2008	4
1003	4	1	0	1	2008	1
1004	4	0	1	1	2008	2
1005	4	1	0	1	2008	1
1006	5	1	0	1	2008	3
1007	3	0	1	1	2008	4
1008	5	1	0	1	2008	1
1009	5	0	1	0	2008	4
1010	3	1	1	1	2008	4
1011	5	0	1	0	2008	4
1013	5	1	0	1	2008	1
1015	2	1	0	1	2008	1
1016	3	0	1	1	2008	4
1017	5	0	1	1	2008	4
1018	5	0	1	1	2008	1
1019	5	1	0	1	2008	1
1020	3	1	0	1	2008	1
1021	5	1	0	1	2008	1
1022	5	0	1	0	2008	3
1023	2	1	0	1	2008	1
1026	5	1	1	1	2008	1
1027	5	0	1	0	2008	1
1028	3	1	0	1	2008	3
1029	3	1	0	1	2008	1
1030	2	1	1	1	2008	1
1031	2	0	1	1	2008	2
1032	5	1	0	1	2008	3
1033	4	0	1	1	2008	2
1034	4	0	1	0	2008	1
1036	3	0	1	1	2008	3
1037	3	0	1	1	2008	1
1038	5	0	1	1	2008	3
1041	3	0	1	1	2008	2
1042	2	0	0	1	2008	3
1043	2	0	1	0	2008	3
1044	3	1	0	1	2008	2
1045	3	0	1	1	2008	3
1046	4	0	1	1	2008	2
1047	4	0	1	1	2008	1
1049	4	0	1	1	2008	4
1050	4	1	1	1	2008	1
1051	3	1	0	1	2008	1
1052	3	0	1	1	2008	2
1053	4	1	0	1	2008	3
1054	5	1	0	1	2008	2
1055	4	1	0	1	2008	1
1056	1	1	1	1	2008	1
1058	3	1	0	0	2008	1
1059	5	0	1	1	2008	2
1061	4	1	1	1	2008	1
1062	5	1	1	1	2008	1
1063	3	1	1	1	2008	1
1064	4	0	1	1	2008	3
1065	3	0	1	1	2008	4
1066	3	0	1	1	2008	2
1067	5	1	0	1	2008	1
1068	3	1	1	1	2008	2
1069	2	1	0	1	2008	1
1070	5	0	1	1	2008	2
1072	5	1	1	1	2008	2
1073	5	0	1	1	2008	2
1074	5	0	1	1	2008	1
1075	3	0	1	0	2008	2
1076	4	1	0	1	2008	1
1077	3	1	0	1	2008	1
1078	5	0	0	1	2008	4
1079	3	0	1	1	2008	3
1080	5	1	1	1	2008	1
1081	5	1	0	1	2008	1
1082	3	1	1	1	2008	2
1083	4	0	1	1	2008	2
1084	5	1	0	1	2008	1
1085	5	0	1	1	2008	3
1086	5	1	0	1	2008	2
1087	4	1	0	1	2008	1
1088	5	1	0	1	2008	1
1089	5	0	1	1	2008	4
1090	5	1	0	1	2008	1
1092	5	1	0	1	2008	3
1093	4	1	1	1	2008	1
1094	5	1	0	1	2008	1
1095	5	1	0	1	2008	1
1096	3	1	1	1	2008	3
1097	3	0	1	1	2008	3
1098	4	0	1	1	2008	2
1099	5	1	0	0	2008	3
1100	5	1	0	1	2008	1
1102	3	1	0	1	2008	1
1103	3	1	1	1	2008	1
1104	5	0	1	1	2008	2
1105	4	0	1	1	2008	1
1106	5	0	1	1	2008	2
1107	5	0	1	1	2008	1
1108	5	1	0	1	2008	1
1109	5	1	0	1	2008	1
1110	5	0	1	1	2008	2
1111	3	1	0	1	2008	1
1112	3	1	0	1	2008	3
1113	4	0	0	1	2008	3
1114	5	1	0	1	2008	2
1116	4	1	0	1	2008	1
1117	5	0	1	1	2008	2
1118	5	1	1	1	2008	1
1119	3	1	0	1	2008	2
1121	4	1	0	1	2008	1
1122	5	0	1	1	2008	4
1123	2	0	1	1	2008	2
1124	5	0	1	1	2008	2
1125	5	1	1	1	2008	1
1126	3	1	0	1	2008	1
1127	2	1	0	1	2008	3
1128	3	1	0	1	2008	1
1129	4	1	0	1	2008	1
1131	3	1	0	1	2008	1
1132	3	0	1	1	2008	1
1133	3	1	0	1	2008	1
1134	3	0	1	1	2008	1
1135	5	1	0	1	2008	1
1137	5	0	1	1	2008	2
1138	4	1	0	1	2008	3
1139	5	0	1	1	2008	2
1140	5	1	0	1	2008	1
1142	5	1	0	1	2008	1
1143	4	1	0	1	2008	1
1144	4	0	1	0	2008	3
1145	3	0	1	1	2008	4
1146	4	1	1	1	2008	1
1148	5	1	0	1	2008	1
1149	3	1	1	1	2008	4
1150	5	1	0	1	2008	1
1151	4	0	1	1	2008	2
1152	3	0	1	0	2008	3
1153	4	1	1	1	2008	1
1154	5	1	0	1	2008	2
1156	1	0	1	1	2008	3
1157	4	1	0	1	2008	1
1159	5	1	0	0	2008	1
1160	4	1	0	1	2008	1
1161	3	0	0	1	2008	1
1162	5	1	0	1	2008	1
1163	5	1	0	1	2008	1
1164	3	1	0	1	2008	1
1165	3	1	0	1	2008	1
1166	2	0	1	1	2008	3
1167	1	0	1	1	2008	3
1168	2	0	1	1	2008	3
1169	5	1	0	1	2008	1
1170	5	1	0	1	2008	1
1171	5	1	1	0	2008	1
1172	3	0	1	1	2008	2
1173	2	1	0	0	2008	1
1174	3	1	0	1	2008	1
1175	4	1	0	1	2008	1
1176	5	1	0	1	2008	1
1177	5	1	0	1	2008	2
1179	4	1	1	1	2008	1
1180	2	1	0	0	2008	1
1181	3	1	0	1	2008	1
1183	4	0	1	1	2008	2
1184	5	0	1	1	2008	2
1186	5	0	1	1	2008	3
1187	5	1	1	1	2008	2
1188	5	1	0	1	2008	1
1189	5	1	0	1	2008	2
1190	5	0	1	1	2008	3
1191	5	1	0	1	2008	1
1192	3	1	1	1	2008	1
1193	3	1	0	1	2008	1
1194	3	1	1	1	2008	2
1195	4	1	0	1	2008	3
1196	4	1	1	1	2008	1
1197	4	1	1	1	2008	1
1199	3	1	1	1	2008	2
1200	3	1	0	1	2008	1
1201	4	1	0	1	2008	1
1203	3	1	1	1	2008	1
1204	5	1	0	1	2008	2
1205	5	0	1	1	2008	4
1206	5	1	0	0	2008	1
1207	4	0	1	1	2008	1
1208	4	1	0	1	2008	1
1209	3	1	0	1	2008	1
1210	3	0	1	1	2008	3
1211	5	1	0	1	2008	1
1212	5	1	0	1	2008	3
1213	5	1	0	1	2008	1
1214	3	1	0	1	2008	1
1215	4	1	1	1	2008	3
1216	3	1	0	1	2008	1
1217	4	1	0	1	2008	1
1218	3	1	1	1	2008	1
1219	4	1	0	1	2008	1
1220	5	0	1	1	2008	2
1221	4	1	0	1	2008	1
1222	4	0	1	1	2008	2
1223	4	1	0	0	2008	1
1224	5	1	0	1	2008	1
1229	5	1	0	1	2008	2
1230	5	1	0	1	2008	1
1232	4	1	0	1	2008	1
1233	5	1	0	1	2008	1
1234	4	1	1	1	2008	2
1235	5	1	0	1	2008	1
1236	5	0	1	1	2008	2
1237	5	1	0	1	2008	1
1239	3	0	1	1	2008	4
1240	4	1	0	1	2008	1
1241	5	0	1	1	2008	2
1242	4	1	1	1	2008	2
1243	5	0	1	1	2008	3
1245	5	1	0	1	2008	1
1246	3	0	0	1	2008	3
1247	5	0	1	1	2008	2
1248	5	1	0	1	2008	1
1249	3	1	0	1	2008	1
1250	3	1	0	1	2008	1
1251	2	0	1	1	2008	2
1252	3	1	0	1	2008	2
1253	4	1	0	1	2008	1
1254	4	0	1	1	2008	3
1255	5	1	0	1	2008	1
1256	4	0	1	1	2008	1
1257	2	1	0	1	2008	1
