# Supplementary material for: Academic Cross-Pollination: The Role of Disciplinary Affiliation in Research Collaboration
Source: PLoS One. 2016 Jan 13;11(1):e0145916. doi: 10.1371/journal.pone.0145916 (PMC4711942; doi:10.1371/journal.pone.0145916)
Supplement: S5 File — De-identified participants’ attributes for 2011 publications network. (CSV) [file pone.0145916.s005.csv]

ID2	AcademicPosition	MD	PhD	Institution	YearEnter	Discipline
1001	5	1	1	1	2008	3
1002	5	0	0	1	2008	4
1003	4	1	0	1	2008	1
1004	4	0	1	1	2008	2
1005	4	1	0	1	2008	1
1006	5	1	0	1	2008	3
1007	3	0	1	1	2008	4
1008	5	1	0	1	2008	1
1009	5	0	1	0	2008	4
1010	3	1	1	1	2008	4
1011	5	0	1	0	2008	4
1013	5	1	0	1	2008	1
1014	3	1	0	1	2008	3
1016	3	0	1	1	2008	4
1017	5	0	1	1	2008	4
1018	5	0	1	1	2008	1
1019	5	1	0	1	2008	1
1020	3	1	0	1	2008	1
1021	5	1	0	1	2008	1
1022	5	0	1	0	2008	3
1023	2	1	0	1	2008	1
1024	4	1	1	1	2008	1
1025	3	0	1	1	2008	3
1026	5	1	1	1	2008	1
1027	5	0	1	0	2008	1
1028	3	1	0	1	2008	3
1031	2	0	1	1	2008	2
1032	5	1	0	1	2008	3
1033	4	0	1	1	2008	2
1036	3	0	1	1	2008	3
1037	3	0	1	1	2008	1
1038	5	0	1	1	2008	3
1039	2	1	0	1	2008	1
1040	2	0	1	1	2008	4
1041	3	0	1	1	2008	2
1042	2	0	0	1	2008	3
1043	2	0	1	0	2008	3
1044	3	1	0	1	2008	2
1045	3	0	1	1	2008	3
1046	4	0	1	1	2008	2
1047	4	0	1	1	2008	1
1048	2	0	0	1	2008	2
1049	4	0	1	1	2008	4
1050	4	1	1	1	2008	1
1051	3	1	0	1	2008	1
1052	3	0	1	1	2008	2
1053	4	1	0	1	2008	3
1054	5	1	0	1	2008	2
1055	4	1	0	1	2008	1
1056	1	1	1	1	2008	1
1057	3	1	1	1	2008	1
1059	5	0	1	1	2008	2
1060	5	1	0	1	2008	1
1062	5	1	1	1	2008	1
1063	3	1	1	1	2008	1
1064	4	0	1	1	2008	3
1065	3	0	1	1	2008	4
1066	3	0	1	1	2008	2
1067	5	1	0	1	2008	1
1069	2	1	0	1	2008	1
1070	5	0	1	1	2008	2
1071	1	0	1	1	2008	2
1072	5	1	1	1	2008	2
1074	5	0	1	1	2008	1
1075	3	0	1	0	2008	2
1076	4	1	0	1	2008	1
1077	3	1	0	1	2008	1
1078	5	0	0	1	2008	4
1079	3	0	1	1	2008	3
1080	5	1	1	1	2008	1
1081	5	1	0	1	2008	1
1082	3	1	1	1	2008	2
1083	4	0	1	1	2008	2
1084	5	1	0	1	2008	1
1085	5	0	1	1	2008	3
1086	5	1	0	1	2008	2
1087	4	1	0	1	2008	1
1088	5	1	0	1	2008	1
1089	5	0	1	1	2008	4
1090	5	1	0	1	2008	1
1091	4	1	1	1	2008	2
1092	5	1	0	1	2008	3
1093	4	1	1	1	2008	1
1094	5	1	0	1	2008	1
1095	5	1	0	1	2008	1
1096	3	1	1	1	2008	3
1097	3	0	1	1	2008	3
1098	4	0	1	1	2008	2
1099	5	1	0	0	2008	3
1100	5	1	0	1	2008	1
1101	3	0	1	1	2008	2
1102	3	1	0	1	2008	1
1103	3	1	1	1	2008	1
1104	5	0	1	1	2008	2
1105	4	0	1	1	2008	1
1106	5	0	1	1	2008	2
1107	5	0	1	1	2008	1
1108	5	1	0	1	2008	1
1110	5	0	1	1	2008	2
1111	3	1	0	1	2008	1
1112	3	1	0	1	2008	3
1113	4	0	0	1	2008	3
1114	5	1	0	1	2008	2
1115	3	1	1	1	2008	3
1116	4	1	0	1	2008	1
1117	5	0	1	1	2008	2
1118	5	1	1	1	2008	1
1119	3	1	0	1	2008	2
1120	1	1	0	1	2008	2
1121	4	1	0	1	2008	1
1122	5	0	1	1	2008	4
1123	2	0	1	1	2008	2
1124	5	0	1	1	2008	2
1125	5	1	1	1	2008	1
1126	3	1	0	1	2008	1
1127	2	1	0	1	2008	3
1129	4	1	0	1	2008	1
1131	3	1	0	1	2008	1
1132	3	0	1	1	2008	1
1133	3	1	0	1	2008	1
1134	3	0	1	1	2008	1
1135	5	1	0	1	2008	1
1136	2	1	1	1	2008	1
1137	5	0	1	1	2008	2
1138	4	1	0	1	2008	3
1139	5	0	1	1	2008	2
1140	5	1	0	1	2008	1
1142	5	1	0	1	2008	1
1143	4	1	0	1	2008	1
1144	4	0	1	0	2008	3
1145	3	0	1	1	2008	4
1146	4	1	1	1	2008	1
1147	3	0	1	1	2008	4
1148	5	1	0	1	2008	1
1149	3	1	1	1	2008	4
1150	5	1	0	1	2008	1
1151	4	0	1	1	2008	2
1152	3	0	1	0	2008	3
1153	4	1	1	1	2008	1
1154	5	1	0	1	2008	2
1155	1	1	0	1	2008	1
1156	1	0	1	1	2008	3
1157	4	1	0	1	2008	1
1158	3	1	0	0	2008	1
1159	5	1	0	0	2008	1
1160	4	1	0	1	2008	1
1161	3	0	0	1	2008	1
1162	5	1	0	1	2008	1
1163	5	1	0	1	2008	1
1165	3	1	0	1	2008	1
1166	2	0	1	1	2008	3
1167	1	0	1	1	2008	3
1169	5	1	0	1	2008	1
1170	5	1	0	1	2008	1
1171	5	1	1	0	2008	1
1172	3	0	1	1	2008	2
1173	2	1	0	0	2008	1
1174	3	1	0	1	2008	1
1175	4	1	0	1	2008	1
1176	5	1	0	1	2008	1
1177	5	1	0	1	2008	2
1178	5	0	1	1	2008	2
1179	4	1	1	1	2008	1
1181	3	1	0	1	2008	1
1183	4	0	1	1	2008	2
1184	5	0	1	1	2008	2
1185	5	1	0	1	2008	1
1186	5	0	1	1	2008	3
1187	5	1	1	1	2008	2
1188	5	1	0	1	2008	1
1189	5	1	0	1	2008	2
1190	5	0	1	1	2008	3
1191	5	1	0	1	2008	1
1192	3	1	1	1	2008	1
1193	3	1	0	1	2008	1
1194	3	1	1	1	2008	2
1195	4	1	0	1	2008	3
1196	4	1	1	1	2008	1
1197	4	1	1	1	2008	1
1199	3	1	1	1	2008	2
1200	3	1	0	1	2008	1
1201	4	1	0	1	2008	1
1202	3	0	0	1	2008	1
1203	3	1	1	1	2008	1
1204	5	1	0	1	2008	2
1205	5	0	1	1	2008	4
1206	5	1	0	0	2008	1
1207	4	0	1	1	2008	1
1208	4	1	0	1	2008	1
1209	3	1	0	1	2008	1
1210	3	0	1	1	2008	3
1211	5	1	0	1	2008	1
1212	5	1	0	1	2008	3
1213	5	1	0	1	2008	1
1214	3	1	0	1	2008	1
1216	3	1	0	1	2008	1
1217	4	1	0	1	2008	1
1218	3	1	1	1	2008	1
1220	5	0	1	1	2008	2
1221	4	1	0	1	2008	1
1222	4	0	1	1	2008	2
1223	4	1	0	0	2008	1
1224	5	1	0	1	2008	1
1225	5	1	1	1	2008	1
1226	3	1	0	1	2008	1
1228	4	1	1	1	2008	1
1229	5	1	0	1	2008	2
1230	5	1	0	1	2008	1
1231	3	1	0	1	2008	1
1232	4	1	0	1	2008	1
1233	5	1	0	1	2008	1
1234	4	1	1	1	2008	2
1235	5	1	0	1	2008	1
1236	5	0	1	1	2008	2
1237	5	1	0	1	2008	1
1238	1	0	0	1	2008	1
1239	3	0	1	1	2008	4
1240	4	1	0	1	2008	1
1241	5	0	1	1	2008	2
1242	4	1	1	1	2008	2
1244	3	1	0	1	2008	3
1245	5	1	0	1	2008	1
1246	3	0	0	1	2008	3
1247	5	0	1	1	2008	2
1248	5	1	0	1	2008	1
1249	3	1	0	1	2008	1
1250	3	1	0	1	2008	1
1251	2	0	1	1	2008	2
1252	3	1	0	1	2008	2
1253	4	1	0	1	2008	1
1254	4	0	1	1	2008	3
1255	5	1	0	1	2008	1
1256	4	0	1	1	2008	1
1257	2	1	0	1	2008	1
1258	2	0	1	1	2009	3
1259	2	0	1	1	2009	1
1260	1	0	1	0	2009	3
1261	4	1	0	1	2009	1
1262	5	1	0	1	2009	1
1263	5	1	0	1	2009	1
1265	5	1	1	1	2009	2
1266	5	0	1	1	2009	2
1267	5	1	1	1	2009	2
1268	4	1	0	1	2009	1
1269	5	1	0	1	2009	3
1270	5	1	0	1	2009	2
1271	5	1	1	1	2009	1
1272	5	1	0	1	2009	1
1273	4	1	0	1	2009	3
1275	3	0	1	1	2009	2
1276	5	1	0	1	2009	2
1277	5	1	0	1	2009	1
1278	4	1	0	1	2009	1
1279	3	0	1	1	2009	3
1280	5	0	1	1	2009	2
1282	5	1	0	1	2009	1
1283	9999	9999	9999	9999	2009	1
1284	4	1	0	1	2009	1
1285	1	0	0	0	2009	1
1286	3	1	0	1	2009	1
1287	4	0	1	1	2009	2
1288	4	1	1	1	2009	2
1289	5	0	1	1	2009	2
1290	4	1	0	1	2009	1
1291	3	1	0	1	2009	1
1292	4	0	0	0	2009	1
1293	4	0	1	1	2009	3
1294	3	1	1	1	2009	1
1296	4	0	1	1	2009	2
1298	3	0	1	0	2009	4
1299	4	0	1	1	2009	2
1300	4	0	1	1	2009	2
1301	5	0	1	1	2009	2
1302	4	1	1	1	2009	2
1303	4	1	1	1	2009	1
1304	4	0	0	1	2009	1
1305	3	1	1	1	2009	1
1306	1	0	1	1	2009	3
1307	4	0	1	1	2009	1
1308	3	1	0	1	2009	1
1309	1	1	0	1	2009	3
1311	3	1	1	1	2009	2
1312	2	1	0	1	2009	1
1314	3	1	0	1	2009	1
1315	5	0	1	1	2009	2
1316	3	0	1	1	2009	1
1317	2	1	0	1	2009	1
1319	2	0	1	1	2009	1
1320	9999	9999	9999	9999	2009	2
1321	1	0	1	1	2009	2
1323	3	1	1	1	2009	2
1325	4	1	1	1	2009	2
1326	3	1	0	1	2009	1
1327	4	1	1	0	2009	1
1328	5	0	1	1	2009	2
1329	5	0	1	0	2009	3
1330	4	1	0	1	2009	1
1331	3	1	0	1	2009	1
1332	3	0	1	1	2009	2
1333	1	0	0	1	2009	3
1334	3	0	1	1	2009	2
1335	4	1	0	1	2009	1
1336	5	1	0	1	2009	1
1337	3	1	1	1	2009	1
1338	3	0	1	1	2009	2
1339	2	0	1	1	2009	3
1340	3	1	0	1	2009	1
1341	4	0	1	1	2009	2
1342	5	1	0	1	2009	1
1343	2	1	0	1	2009	3
1344	5	0	1	1	2009	2
1345	5	0	1	1	2009	3
1347	3	0	1	1	2009	2
1348	4	1	1	1	2009	3
1349	1	1	0	1	2009	1
1350	2	1	1	0	2009	1
1351	5	1	1	1	2009	1
1352	5	1	0	1	2009	2
1353	3	0	1	1	2009	3
1354	4	1	0	1	2009	1
1355	3	0	1	0	2009	1
1356	3	1	0	1	2009	1
1357	3	0	1	1	2009	3
1358	3	1	0	1	2009	1
1359	4	1	0	1	2009	1
1360	3	1	0	1	2009	1
1361	4	0	1	1	2009	1
1362	3	0	1	1	2009	3
1363	4	1	0	1	2009	1
1364	4	1	0	1	2009	2
1365	5	1	0	1	2009	1
1366	5	1	1	1	2009	1
1367	5	1	0	1	2009	1
1368	4	0	1	0	2009	2
1369	5	0	1	1	2009	2
1370	3	0	1	1	2009	3
1372	2	0	1	1	2009	2
1374	3	1	1	1	2009	1
1375	1	0	1	0	2009	2
1376	4	0	0	1	2009	1
1377	4	0	1	0	2009	1
1378	3	0	1	1	2009	2
1379	3	1	1	1	2009	1
1380	5	0	1	1	2009	4
1382	1	1	0	1	2009	1
1383	5	1	0	1	2009	1
1384	1	1	0	1	2009	1
1385	4	1	0	1	2009	1
1386	2	1	0	1	2009	1
1387	3	0	1	1	2009	2
1388	3	1	1	1	2009	1
1389	4	1	0	1	2009	1
1390	3	1	0	1	2009	1
1391	2	1	0	1	2009	1
1392	3	1	0	1	2009	1
1393	3	1	0	1	2009	1
1394	1	1	0	1	2009	1
1395	4	1	0	1	2009	1
1396	3	0	1	1	2009	2
1397	4	1	0	1	2009	1
1398	3	1	0	1	2009	1
1399	3	0	1	1	2009	2
1400	4	0	1	1	2009	4
1401	1	0	0	1	2009	2
1402	5	0	1	1	2009	1
1403	4	1	0	1	2009	1
1404	3	0	1	1	2009	1
1405	4	1	1	1	2009	1
1406	1	0	1	1	2009	4
1407	2	0	1	1	2009	2
1408	5	1	0	1	2009	1
1409	5	1	0	1	2009	1
1410	3	1	1	1	2009	1
1411	3	0	0	1	2009	1
1412	4	1	0	1	2009	3
1413	5	1	0	1	2009	1
1414	4	0	1	1	2009	2
1415	3	0	1	0	2009	3
1417	3	1	0	1	2009	1
1418	5	0	1	0	2009	2
1419	4	1	0	1	2009	1
1420	4	1	0	1	2009	1
1422	4	1	0	1	2009	2
1423	4	1	0	1	2009	1
1424	3	1	0	1	2009	1
1425	3	1	0	1	2009	1
1426	5	1	0	1	2009	1
1427	5	0	1	1	2009	2
1429	5	0	1	1	2009	2
1430	4	0	1	1	2009	3
1431	3	0	1	1	2009	3
1432	4	1	0	1	2009	1
1433	5	0	1	1	2009	2
1434	3	0	0	0	2009	3
1435	3	0	1	1	2009	2
1436	4	1	0	1	2009	2
1437	1	0	0	1	2009	2
1438	9999	9999	9999	9999	2009	1
1439	4	0	1	1	2009	2
1440	1	1	0	1	2009	1
1441	3	1	0	1	2009	1
1442	3	1	0	1	2009	1
1443	5	1	0	0	2009	1
1444	3	1	0	1	2009	1
1445	3	0	0	1	2009	3
1446	3	0	1	0	2009	2
1447	4	1	0	1	2009	2
1448	5	1	0	1	2009	1
1449	5	0	1	1	2009	2
1450	9999	9999	9999	9999	2009	1
1451	4	0	1	1	2009	2
1452	4	1	0	1	2009	1
1453	4	1	0	1	2009	1
1455	4	1	1	1	2009	1
1456	3	0	1	1	2009	2
1457	4	1	0	1	2009	1
1458	5	1	0	1	2009	1
1459	2	1	0	1	2009	1
1460	5	1	0	1	2009	3
1461	5	1	0	1	2009	1
1462	3	0	1	1	2009	1
1463	5	0	1	1	2009	1
1464	5	0	1	1	2009	4
1465	5	1	0	1	2009	3
1466	5	1	0	1	2009	1
1467	5	0	1	1	2009	2
1469	5	1	1	1	2009	1
1470	2	0	1	1	2009	1
1471	5	1	0	1	2009	1
1472	2	1	1	1	2009	1
1474	4	0	1	0	2009	3
1475	4	1	0	1	2009	1
1476	1	1	1	1	2009	2
1477	4	0	1	1	2009	3
1478	5	1	0	1	2009	1
1479	5	1	0	1	2009	2
1480	1	0	1	1	2009	2
1481	5	1	0	1	2009	2
1482	3	1	1	1	2009	1
1483	4	1	0	1	2009	1
1484	5	1	0	1	2009	1
1485	2	1	0	1	2009	1
1486	4	1	0	1	2009	1
1487	5	1	0	1	2009	1
1488	2	1	0	1	2009	3
1489	4	0	0	0	2009	3
1490	3	1	0	1	2009	1
1491	9999	9999	9999	9999	2009	1
1492	3	1	1	1	2009	1
1493	4	0	1	1	2009	4
1494	2	1	0	1	2009	1
1495	5	1	0	1	2009	1
1496	3	1	1	0	2009	2
1497	5	1	0	0	2009	1
1498	5	1	1	1	2009	1
1499	3	0	1	1	2009	2
1500	9999	9999	9999	9999	2009	2
1502	3	1	1	1	2009	1
1503	3	0	1	1	2009	2
1504	2	1	0	1	2009	2
1505	5	1	0	1	2009	1
1506	2	1	0	1	2009	1
1507	1	1	0	1	2010	1
1508	3	0	1	1	2010	2
1509	3	1	1	1	2010	3
1510	2	1	0	1	2010	1
1511	2	1	0	1	2010	1
1512	1	1	0	1	2010	1
1514	1	1	0	0	2010	1
1515	1	0	0	1	2010	3
1516	5	0	1	1	2010	2
1517	9999	9999	9999	9999	2010	1
1518	2	0	0	1	2010	2
1519	4	0	1	1	2010	2
1520	4	1	0	1	2010	1
1521	3	0	1	1	2010	3
1522	3	1	1	1	2010	1
1523	3	0	1	1	2010	2
1524	2	0	1	1	2010	2
1525	5	1	0	1	2010	1
1526	1	0	0	1	2010	3
1527	4	1	0	1	2010	1
1528	5	1	0	1	2010	1
1529	4	1	0	1	2010	1
1530	2	1	0	1	2010	1
1531	1	1	0	1	2010	1
1532	3	1	0	1	2010	1
1533	4	1	0	1	2010	1
1534	3	0	1	0	2010	3
1535	2	1	1	1	2010	1
1536	3	1	0	1	2010	1
1537	3	0	1	1	2010	2
1538	3	1	0	1	2010	1
1540	1	1	0	1	2010	1
1541	4	1	0	1	2010	1
1542	3	1	0	1	2010	1
1543	3	1	1	1	2010	1
1544	3	0	1	1	2010	2
1547	3	0	1	1	2010	2
1548	3	1	1	1	2010	3
1549	2	1	0	0	2010	1
1550	3	0	1	1	2010	2
1551	4	1	0	1	2010	3
1552	2	0	1	1	2010	2
1553	5	0	1	1	2010	2
1555	1	0	1	1	2010	3
1556	4	1	1	1	2010	1
1557	4	1	0	1	2010	1
1558	2	1	1	1	2010	2
1559	3	0	1	1	2010	1
1560	5	1	0	1	2010	1
1561	5	0	1	1	2010	1
1562	4	1	0	1	2010	1
1563	5	1	0	1	2010	1
1564	5	1	0	1	2010	1
1565	4	1	0	1	2010	1
1566	1	1	0	1	2010	1
1567	4	0	1	1	2010	2
1568	5	0	1	1	2010	1
1569	5	0	1	1	2010	2
1570	4	1	1	1	2010	1
1571	3	0	1	0	2010	3
1572	3	1	0	1	2010	1
1573	5	1	0	1	2010	1
1574	3	1	0	1	2010	3
1575	3	1	0	1	2010	1
1576	5	1	0	1	2010	1
1578	2	1	0	1	2010	3
1579	1	1	0	1	2010	1
1581	5	1	0	1	2010	1
1582	5	1	0	1	2010	1
1585	4	0	1	1	2010	4
1586	3	0	1	1	2010	4
1587	4	1	0	1	2010	1
1588	4	1	0	1	2010	1
1590	3	0	1	1	2010	4
1591	3	0	1	0	2010	3
1592	4	1	0	1	2010	1
1593	5	0	1	0	2010	4
1594	2	0	1	1	2010	2
1596	1	1	0	1	2010	1
1597	5	0	1	1	2010	2
1598	1	0	1	1	2010	2
1599	1	0	1	1	2010	2
1600	4	1	0	1	2010	1
1602	4	1	0	1	2010	1
1604	3	0	1	1	2010	3
1606	3	0	1	0	2010	2
1608	5	0	1	1	2010	2
1609	1	1	1	1	2010	2
1610	5	1	0	1	2010	1
1611	3	1	1	0	2010	1
1612	5	1	0	1	2010	1
1613	3	1	1	1	2010	2
1614	5	1	0	1	2010	1
1615	5	1	0	1	2010	1
1616	4	1	0	1	2010	1
1617	3	0	1	1	2010	2
1618	4	1	0	1	2010	1
1619	4	0	1	0	2010	4
1620	4	1	0	1	2010	1
1621	4	1	0	1	2010	1
1622	3	1	0	1	2010	1
1623	3	1	0	1	2010	1
1625	2	1	1	1	2010	1
1626	2	1	1	1	2010	1
1627	5	1	1	1	2010	2
1628	1	1	1	1	2010	1
1629	9999	9999	9999	9999	2010	2
1630	5	1	0	1	2010	1
1631	5	0	1	1	2010	2
1632	5	1	1	1	2010	2
1634	9999	9999	9999	9999	2010	1
1635	4	0	1	1	2010	2
1636	3	1	1	1	2010	1
1638	1	0	0	1	2010	3
1639	4	1	0	1	2010	1
1640	3	1	1	1	2010	1
1641	4	1	0	1	2010	1
1642	3	0	1	1	2010	2
1643	1	1	0	1	2010	1
1644	1	1	0	1	2010	1
1645	3	0	1	0	2010	2
1646	9999	1	0	1	2010	1
1647	5	0	1	1	2010	2
1648	3	1	0	1	2010	1
1649	3	1	0	1	2010	1
1650	5	1	0	1	2010	1
1651	3	1	0	1	2010	1
1652	5	0	1	1	2010	2
1653	5	0	1	1	2010	1
1654	3	1	0	1	2010	1
1656	4	1	0	1	2010	1
1657	2	1	0	1	2010	1
1658	3	0	0	0	2010	3
1659	4	0	1	1	2010	4
1661	1	1	0	1	2010	1
1662	5	1	0	1	2010	1
1663	3	1	0	1	2010	1
1664	5	1	0	1	2010	2
1665	3	0	1	1	2010	2
1666	1	1	0	1	2010	4
1667	5	1	0	1	2010	1
1668	4	0	1	1	2010	2
1669	4	0	1	1	2010	2
1670	5	0	1	1	2010	2
1671	1	1	0	1	2010	3
1672	3	1	0	1	2010	1
1673	4	0	1	1	2010	1
1675	3	1	0	1	2010	1
1676	5	1	0	1	2010	1
1677	5	0	1	1	2010	2
1678	3	0	1	0	2010	2
1679	5	0	1	1	2010	2
1680	3	1	0	1	2010	1
1681	1	0	1	1	2010	3
1684	3	0	1	1	2010	4
1685	3	1	0	1	2010	1
1686	3	0	1	1	2010	2
1688	4	1	0	1	2010	3
1689	2	0	1	1	2010	4
1690	9999	9999	9999	9999	2010	2
1692	3	1	0	1	2010	1
1693	1	1	1	1	2010	1
1695	3	0	1	1	2010	1
1697	3	0	1	1	2010	4
1699	1	0	0	1	2010	3
1700	5	1	1	1	2010	2
1701	4	1	0	1	2010	1
1702	3	1	0	1	2010	1
1703	4	0	1	1	2010	2
1704	3	1	0	1	2010	1
1705	1	1	0	1	2010	1
1706	1	1	0	1	2010	1
1707	2	1	0	1	2010	1
1709	3	1	0	1	2010	1
1710	4	1	1	1	2010	1
1711	9999	9999	9999	9999	2010	1
1712	4	1	0	1	2010	2
1713	1	1	0	1	2011	2
1714	4	1	0	1	2011	1
1715	3	1	0	1	2011	1
1716	4	0	1	1	2011	4
1717	3	1	0	1	2011	1
1718	4	0	0	1	2011	2
1719	3	0	0	1	2011	3
1720	3	1	0	1	2011	1
1721	5	1	0	1	2011	1
1722	3	1	0	1	2011	1
1723	1	1	0	1	2011	1
1724	3	1	0	1	2011	3
1725	2	1	0	1	2011	1
1726	4	1	0	1	2011	1
1727	5	1	1	1	2011	1
1728	5	1	1	1	2011	2
1729	4	0	1	1	2011	1
1730	3	1	1	1	2011	1
1731	5	1	1	1	2011	1
1732	3	1	1	1	2011	2
1733	5	1	0	1	2011	1
1734	4	0	1	1	2011	2
1735	5	1	1	1	2011	3
1736	1	0	1	1	2011	2
1737	1	1	0	1	2011	1
1738	3	0	1	1	2011	4
1739	1	0	1	1	2011	3
1740	1	1	0	1	2011	1
1741	3	0	1	1	2011	3
1742	3	1	1	1	2011	2
1743	5	1	0	1	2011	1
1744	4	1	0	1	2011	1
1745	3	1	1	1	2011	1
1746	3	1	0	1	2011	1
1747	1	1	1	1	2011	1
1748	2	1	0	1	2011	2
1749	4	0	1	1	2011	2
1750	5	0	1	1	2011	2
1751	4	0	1	1	2011	4
1752	4	0	0	1	2011	3
1753	3	1	0	1	2011	1
1754	4	0	1	1	2011	1
1755	4	0	1	1	2011	1
1756	5	0	1	1	2011	3
1757	5	1	0	1	2011	1
1758	3	1	1	1	2011	2
1759	3	0	1	1	2011	2
1760	1	0	0	1	2011	3
1761	3	0	1	0	2011	3
1762	1	1	0	1	2011	1
1763	4	0	1	1	2011	2
1764	1	0	1	1	2011	2
1765	3	1	0	1	2011	1
1766	5	0	1	1	2011	2
1767	3	1	0	1	2011	1
1768	4	0	1	1	2011	1
1769	4	1	0	1	2011	1
1770	5	1	0	0	2011	1
1771	1	1	1	1	2011	1
1772	3	0	1	1	2011	4
1773	5	0	1	1	2011	2
1774	1	0	1	1	2011	3
1775	3	1	0	1	2011	1
1776	1	1	0	1	2011	1
1777	3	0	1	1	2011	2
1778	3	0	1	1	2011	3
1779	2	1	0	1	2011	1
1780	5	0	1	0	2011	4
1781	5	1	0	0	2011	1
1782	1	0	0	0	2011	2
1783	5	0	1	1	2011	2
1784	3	1	0	1	2011	4
1785	5	1	1	0	2011	2
1786	3	0	1	1	2011	2
1787	1	0	1	0	2011	2
1788	4	0	1	1	2011	2
1789	5	1	1	1	2011	1
1790	3	1	0	1	2011	1
1791	4	0	1	1	2011	2
1792	3	1	0	1	2011	2
1793	5	1	0	1	2011	1
1794	1	0	1	1	2011	1
1795	5	1	0	0	2011	2
1796	5	1	0	0	2011	1
1797	5	1	0	0	2011	1
1798	3	0	1	1	2011	3
1799	5	0	1	0	2011	2
1800	5	1	0	0	2011	3
1801	5	0	1	0	2011	4
1802	3	1	0	1	2011	1
1803	3	1	0	1	2011	1
1804	2	1	0	1	2011	1
1805	5	1	0	1	2011	1
1806	5	0	1	0	2011	2
1807	5	1	0	1	2011	1
1808	4	1	0	0	2011	3
1809	5	0	1	0	2011	2
1810	4	1	0	1	2011	1
1811	4	1	0	1	2011	1
1812	5	1	0	1	2011	3
1813	4	1	0	0	2011	1
1814	5	1	0	0	2011	1
1815	5	1	1	0	2011	1
1816	2	1	0	1	2011	3
1817	4	1	1	1	2011	2
1818	9999	9999	9999	9999	2011	1
1819	5	1	0	0	2011	1
1820	5	1	1	1	2011	1
1821	5	1	0	0	2011	1
1822	2	1	1	1	2011	1
1823	4	1	0	1	2011	3
1824	5	1	0	1	2011	2
1825	5	0	1	1	2011	2
1826	3	1	0	0	2011	1
1827	3	1	1	0	2011	1
1828	1	1	0	1	2011	1
1829	5	1	0	1	2011	1
1830	5	0	1	0	2011	2
1831	3	1	0	1	2011	1
1832	2	1	0	1	2011	1
1833	2	1	0	1	2011	1
1834	5	1	0	1	2011	1
1835	4	0	1	1	2011	4
1836	2	0	1	1	2011	2
1837	5	1	1	1	2011	2
1838	3	0	1	0	2011	3
1839	3	0	1	0	2011	4
1840	4	1	0	0	2011	1
1841	3	0	1	1	2011	2
1842	5	1	0	0	2011	3
1843	5	1	0	0	2011	3
1844	5	0	1	0	2011	2
1845	1	1	0	1	2011	1
1846	3	0	0	0	2011	1
1847	3	1	1	0	2011	2
1848	3	1	1	1	2011	1
1849	4	1	0	0	2011	1
1850	5	1	0	1	2011	1
1851	3	1	0	0	2011	1
1852	5	1	0	1	2011	1
1853	5	1	0	0	2011	3
1854	5	1	0	0	2011	3
1856	3	0	0	0	2011	3
1857	3	0	0	0	2011	1
1858	3	0	1	1	2011	3
1859	1	0	0	1	2011	1
1860	3	1	0	1	2011	1
1861	3	0	1	0	2011	2
1862	4	0	1	0	2011	4
1863	2	0	1	1	2011	2
1864	2	0	0	0	2011	1
1865	3	0	1	1	2011	2
1866	5	1	0	0	2011	3
1867	1	0	1	1	2011	3
1868	4	0	1	1	2011	2
1869	4	0	1	1	2011	2
1870	1	0	0	1	2011	1
1871	3	0	1	1	2011	3
1872	5	1	0	1	2011	1
1873	4	0	0	0	2011	3
1874	5	1	1	0	2011	1
1875	3	0	1	1	2011	3
1876	5	1	0	1	2011	3
1877	4	1	0	1	2011	1
1878	3	1	0	1	2011	1
1879	2	1	0	1	2011	1
1880	1	1	0	1	2011	1
1881	4	1	0	1	2011	1
1882	5	1	0	0	2011	1
1883	5	1	0	0	2011	1
1884	5	0	1	0	2011	2
1885	5	1	0	1	2011	1
1886	3	1	0	1	2011	1
1887	3	0	1	1	2011	2
1888	3	1	0	1	2011	2
1889	3	0	1	1	2011	3
1890	5	1	1	1	2011	1
1891	4	0	1	1	2011	4
1892	5	0	1	1	2011	2
1893	3	0	1	0	2011	4
1894	1	1	0	1	2011	1
1895	1	0	0	1	2011	1
1896	1	1	0	1	2011	1
1897	1	0	0	1	2011	1
1898	5	0	1	1	2011	3
1899	1	1	0	1	2011	1
1900	4	1	0	1	2011	3
1901	3	1	0	0	2011	1
1902	1	0	1	1	2011	3
1903	5	0	1	1	2011	2
1904	3	0	1	0	2011	4
1905	2	1	0	1	2011	1
1906	5	1	0	1	2011	3
1907	1	1	1	1	2011	1
