# Supplementary material for: Academic Cross-Pollination: The Role of Disciplinary Affiliation in Research Collaboration
Source: PLoS One. 2016 Jan 13;11(1):e0145916. doi: 10.1371/journal.pone.0145916 (PMC4711942; doi:10.1371/journal.pone.0145916)
Supplement: S6 File — Pajek file with network vertices and edgelist for 2007 grants network. (NET) [file pone.0145916.s006.net]

*Vertices 186
   1 "1001"                                   0.1119    0.1368    0.5000
   2 "1002"                                   0.2785    0.2889    0.5000
   3 "1003"                                   0.8353    0.7205    0.5000
   4 "1005"                                   0.1637    0.3272    0.5000
   5 "1008"                                   0.4622    0.9500    0.5000
   6 "1009"                                   0.6488    0.6057    0.5000
   7 "1010"                                   0.2990    0.2892    0.5000
   8 "1012"                                   0.2368    0.3241    0.5000
   9 "1013"                                   0.1632    0.1833    0.5000
  10 "1014"                                   0.4424    0.0635    0.5000
  11 "1017"                                   0.1093    0.1794    0.5000
  12 "1019"                                   0.6326    0.1242    0.5000
  13 "1020"                                   0.4467    0.1853    0.5000
  14 "1021"                                   0.3689    0.9500    0.5000
  15 "1023"                                   0.2757    0.6057    0.5000
  16 "1024"                                   0.5555    0.6057    0.5000
  17 "1025"                                   0.2487    0.0719    0.5000
  18 "1026"                                   0.2757    0.4982    0.5000
  19 "1027"                                   0.1935    0.1999    0.5000
  20 "1028"                                   0.7420    0.7205    0.5000
  21 "1029"                                   0.3689    0.7779    0.5000
  22 "1030"                                   0.8353    0.7779    0.5000
  23 "1032"                                   0.9236    0.0500    0.5000
  24 "1033"                                   0.8353    0.4982    0.5000
  25 "1034"                                   0.2482    0.4868    0.5000
  26 "1035"                                   0.2203    0.2519    0.5000
  27 "1036"                                   0.8634    0.0727    0.5000
  28 "1038"                                   0.1824    0.6057    0.5000
  29 "1040"                                   0.2814    0.2615    0.5000
  30 "1041"                                   0.2941    0.3108    0.5000
  31 "1043"                                   0.1762    0.2171    0.5000
  32 "1045"                                   0.1594    0.1524    0.5000
  33 "1046"                                   0.3689    0.6057    0.5000
  34 "1047"                                   0.4622    0.6057    0.5000
  35 "1049"                                   0.3135    0.2898    0.5000
  36 "1050"                                   0.5555    0.4982    0.5000
  37 "1051"                                   0.1339    0.1953    0.5000
  38 "1052"                                   0.0891    0.7205    0.5000
  39 "1053"                                   0.3689    0.7205    0.5000
  40 "1054"                                   0.1361    0.3437    0.5000
  41 "1055"                                   0.1497    0.2375    0.5000
  42 "1056"                                   0.6488    0.7205    0.5000
  43 "1058"                                   0.3689    0.4982    0.5000
  44 "1062"                                   0.2757    0.7779    0.5000
  45 "1063"                                   0.0500    0.1375    0.5000
  46 "1066"                                   0.6557    0.0886    0.5000
  47 "1067"                                   0.1876    0.3016    0.5000
  48 "1069"                                   0.2757    0.5748    0.5000
  49 "1070"                                   0.2516    0.4531    0.5000
  50 "1072"                                   0.2937    0.2544    0.5000
  51 "1073"                                   0.5555    0.7779    0.5000
  52 "1074"                                   0.4622    0.4982    0.5000
  53 "1075"                                   0.8353    0.5748    0.5000
  54 "1076"                                   0.2306    0.3998    0.5000
  55 "1077"                                   0.2684    0.4443    0.5000
  56 "1079"                                   0.1824    0.8352    0.5000
  57 "1080"                                   0.2909    0.4656    0.5000
  58 "1081"                                   0.1824    0.4982    0.5000
  59 "1082"                                   0.2703    0.4779    0.5000
  60 "1083"                                   0.9286    0.8352    0.5000
  61 "1084"                                   0.1824    0.9500    0.5000
  62 "1085"                                   0.2468    0.1043    0.5000
  63 "1086"                                   0.0891    0.6631    0.5000
  64 "1087"                                   0.5811    0.0851    0.5000
  65 "1088"                                   0.5578    0.1203    0.5000
  66 "1089"                                   0.6488    0.4982    0.5000
  67 "1090"                                   0.2704    0.0822    0.5000
  68 "1091"                                   0.4622    0.5748    0.5000
  69 "1092"                                   0.2002    0.2892    0.5000
  70 "1093"                                   0.9286    0.4982    0.5000
  71 "1094"                                   0.7420    0.4982    0.5000
  72 "1096"                                   0.5555    0.6631    0.5000
  73 "1097"                                   0.6488    0.6631    0.5000
  74 "1098"                                   0.7420    0.6631    0.5000
  75 "1099"                                   0.7420    0.6057    0.5000
  76 "1100"                                   0.1096    0.0624    0.5000
  77 "1102"                                   0.9286    0.6057    0.5000
  78 "1103"                                   0.4457    0.1142    0.5000
  79 "1104"                                   0.9286    0.5748    0.5000
  80 "1105"                                   0.4141    0.0848    0.5000
  81 "1106"                                   0.3090    0.3093    0.5000
  82 "1107"                                   0.2581    0.1268    0.5000
  83 "1108"                                   0.6488    0.5748    0.5000
  84 "1109"                                   0.2891    0.0570    0.5000
  85 "1110"                                   0.4361    0.1872    0.5000
  86 "1111"                                   0.9286    0.6631    0.5000
  87 "1114"                                   0.2449    0.3813    0.5000
  88 "1115"                                   0.2107    0.4396    0.5000
  89 "1117"                                   0.2705    0.3485    0.5000
  90 "1119"                                   0.1824    0.7205    0.5000
  91 "1120"                                   0.2757    0.7205    0.5000
  92 "1121"                                   0.3689    0.5748    0.5000
  93 "1122"                                   0.4622    0.7205    0.5000
  94 "1125"                                   0.2051    0.2383    0.5000
  95 "1129"                                   0.5555    0.7205    0.5000
  96 "1130"                                   0.7775    0.0727    0.5000
  97 "1131"                                   0.1077    0.2153    0.5000
  98 "1132"                                   0.9286    0.7205    0.5000
  99 "1134"                                   0.7704    0.1450    0.5000
 100 "1135"                                   0.4901    0.1312    0.5000
 101 "1136"                                   0.4310    0.2227    0.5000
 102 "1138"                                   0.8939    0.1450    0.5000
 103 "1139"                                   0.4012    0.1801    0.5000
 104 "1140"                                   0.0891    0.7779    0.5000
 105 "1141"                                   0.1824    0.7779    0.5000
 106 "1142"                                   0.2170    0.2783    0.5000
 107 "1143"                                   0.5286    0.1288    0.5000
 108 "1144"                                   0.1344    0.1627    0.5000
 109 "1146"                                   0.4622    0.7779    0.5000
 110 "1147"                                   0.9500    0.0501    0.5000
 111 "1148"                                   0.1915    0.4668    0.5000
 112 "1149"                                   0.3040    0.2652    0.5000
 113 "1150"                                   0.3242    0.1776    0.5000
 114 "1151"                                   0.7407    0.0500    0.5000
 115 "1153"                                   0.0782    0.1413    0.5000
 116 "1154"                                   0.6488    0.7779    0.5000
 117 "1160"                                   0.7420    0.7779    0.5000
 118 "1161"                                   0.8321    0.1450    0.5000
 119 "1162"                                   0.3558    0.0977    0.5000
 120 "1163"                                   0.2461    0.3007    0.5000
 121 "1167"                                   0.1017    0.1129    0.5000
 122 "1169"                                   0.2455    0.3436    0.5000
 123 "1171"                                   0.9286    0.7779    0.5000
 124 "1172"                                   0.0891    0.8352    0.5000
 125 "1173"                                   0.1622    0.3040    0.5000
 126 "1174"                                   0.3348    0.0525    0.5000
 127 "1176"                                   0.2395    0.4201    0.5000
 128 "1177"                                   0.2578    0.4124    0.5000
 129 "1178"                                   0.2757    0.8352    0.5000
 130 "1179"                                   0.3726    0.1859    0.5000
 131 "1181"                                   0.5235    0.0811    0.5000
 132 "1182"                                   0.4622    0.8352    0.5000
 133 "1183"                                   0.5555    0.8352    0.5000
 134 "1184"                                   0.3611    0.1521    0.5000
 135 "1185"                                   0.2138    0.1699    0.5000
 136 "1187"                                   0.7420    0.8352    0.5000
 137 "1189"                                   0.3883    0.1294    0.5000
 138 "1190"                                   0.1249    0.1081    0.5000
 139 "1191"                                   0.1824    0.8926    0.5000
 140 "1194"                                   0.1824    0.5748    0.5000
 141 "1195"                                   0.7181    0.0700    0.5000
 142 "1197"                                   0.4879    0.0509    0.5000
 143 "1199"                                   0.0891    0.4982    0.5000
 144 "1202"                                   0.6630    0.0410    0.5000
 145 "1203"                                   0.3689    0.8352    0.5000
 146 "1204"                                   0.1824    0.6631    0.5000
 147 "1205"                                   0.0891    0.6057    0.5000
 148 "1206"                                   0.2351    0.1587    0.5000
 149 "1207"                                   0.6488    0.8352    0.5000
 150 "1208"                                   0.2757    0.6631    0.5000
 151 "1209"                                   0.8353    0.8352    0.5000
 152 "1210"                                   0.3689    0.6631    0.5000
 153 "1213"                                   0.2408    0.4417    0.5000
 154 "1214"                                   0.0891    0.8926    0.5000
 155 "1216"                                   0.2601    0.4322    0.5000
 156 "1217"                                   0.4622    0.6631    0.5000
 157 "1218"                                   0.9500    0.1267    0.5000
 158 "1219"                                   0.2898    0.4141    0.5000
 159 "1220"                                   0.5555    0.5748    0.5000
 160 "1221"                                   0.2757    0.8926    0.5000
 161 "1223"                                   0.3689    0.8926    0.5000
 162 "1224"                                   0.4622    0.8926    0.5000
 163 "1225"                                   0.5555    0.8926    0.5000
 164 "1227"                                   0.8642    0.0500    0.5000
 165 "1229"                                   0.4072    0.2334    0.5000
 166 "1231"                                   0.6093    0.1597    0.5000
 167 "1232"                                   0.6488    0.8926    0.5000
 168 "1233"                                   0.7420    0.8926    0.5000
 169 "1234"                                   0.0534    0.1635    0.5000
 170 "1235"                                   0.7420    0.5748    0.5000
 171 "1236"                                   0.0891    0.5748    0.5000
 172 "1237"                                   0.0610    0.1107    0.5000
 173 "1239"                                   0.8353    0.8926    0.5000
 174 "1240"                                   0.5465    0.1724    0.5000
 175 "1241"                                   0.7086    0.1450    0.5000
 176 "1242"                                   0.7015    0.0872    0.5000
 177 "1243"                                   0.9286    0.8926    0.5000
 178 "1245"                                   0.0891    0.9500    0.5000
 179 "1246"                                   0.1127    0.0957    0.5000
 180 "1247"                                   0.1457    0.1786    0.5000
 181 "1249"                                   0.8353    0.6057    0.5000
 182 "1250"                                   0.2757    0.9500    0.5000
 183 "1252"                                   0.6044    0.0516    0.5000
 184 "1253"                                   0.2313    0.1355    0.5000
 185 "1254"                                   0.8024    0.0500    0.5000
 186 "1255"                                   0.8353    0.6631    0.5000
*Edges
   1  108 1
   1  115 1
   1  121 1
   1  138 1
   1  179 1
   2    7 1
   2   29 1
   2   30 1
   2   35 1
   2   50 1
   2   81 1
   2  112 1
   2  120 1
   4   40 1
   4   47 1
   7   30 1
   7   35 1
   7   81 1
   8  120 1
   8  122 1
   9   19 1
   9   32 1
   9   37 1
   9  108 1
   9  180 1
  10   78 1
  10  100 1
  10  131 1
  10  142 1
  11  108 1
  12   46 1
  12  166 1
  13   78 1
  13  100 1
  17   62 1
  17   67 1
  18   48 1
  19   31 1
  19   94 1
  19  135 1
  23  102 1
  23  164 1
  24   53 1
  25   49 1
  25   59 1
  26   94 1
  26  106 1
  27  118 1
  27  185 1
  29  112 1
  30   35 1
  30   81 1
  31   41 1
  32  108 1
  35   81 1
  36  159 1
  37   97 1
  37  108 1
  37  180 1
  43   92 1
  45  115 1
  46  144 1
  47   69 1
  47  106 1
  47  125 1
  49   55 1
  49   59 1
  49  127 1
  49  128 1
  49  153 1
  49  155 1
  52   68 1
  54   87 1
  54  127 1
  54  128 1
  55   57 1
  55   59 1
  55  127 1
  55  128 1
  55  153 1
  55  155 1
  57   59 1
  58  140 1
  62   67 1
  62   82 1
  62  184 1
  64   65 1
  64  183 1
  65  107 1
  65  174 1
  66   83 1
  67   84 1
  69  106 1
  70   79 1
  71  170 1
  76  179 1
  78  100 1
  78  131 1
  78  142 1
  80  137 1
  82  184 1
  85  101 1
  85  103 1
  85  165 1
  87  122 1
  87  127 1
  87  128 1
  88  111 1
  88  127 1
  89  122 1
  94  106 1
  96   99 1
  96  114 1
  99  114 1
 100  142 1
 101  103 1
 101  165 1
 103  130 1
 103  134 1
 103  137 1
 103  165 1
 106  120 1
 107  174 1
 108  180 1
 110  157 1
 113  134 1
 115  169 1
 115  172 1
 118  185 1
 119  126 1
 119  134 1
 119  137 1
 120  122 1
 121  138 1
 121  179 1
 127  128 1
 127  153 1
 127  155 1
 128  153 1
 128  155 1
 128  158 1
 130  134 1
 130  137 1
 131  142 1
 134  137 1
 135  148 1
 135  184 1
 138  179 1
 141  176 1
 143  171 1
 148  184 1
 153  155 1
 175  176 1
