# Supplementary material for: Academic Cross-Pollination: The Role of Disciplinary Affiliation in Research Collaboration
Source: PLoS One. 2016 Jan 13;11(1):e0145916. doi: 10.1371/journal.pone.0145916 (PMC4711942; doi:10.1371/journal.pone.0145916)
Supplement: S7 File — Pajek file with network vertices and edgelist for 2010 grants network. (NET) [file pone.0145916.s007.net]

*Vertices 493
   1 "1001"                                   0.3192    0.3247    0.5000
   2 "1002"                                   0.3221    0.3374    0.5000
   3 "1003"                                   0.3280    0.2447    0.5000
   4 "1004"                                   0.3104    0.3773    0.5000
   5 "1005"                                   0.3308    0.3800    0.5000
   6 "1006"                                   0.2994    0.4424    0.5000
   7 "1007"                                   0.2257    0.2054    0.5000
   8 "1008"                                   0.2340    0.3099    0.5000
   9 "1009"                                   0.4482    0.5010    0.5000
  10 "1010"                                   0.3106    0.3304    0.5000
  11 "1011"                                   0.3841    0.3386    0.5000
  12 "1012"                                   0.4261    0.3064    0.5000
  13 "1013"                                   0.3229    0.4052    0.5000
  14 "1014"                                   0.2579    0.1434    0.5000
  15 "1016"                                   0.4120    0.4200    0.5000
  16 "1017"                                   0.2268    0.3234    0.5000
  17 "1019"                                   0.2171    0.1588    0.5000
  18 "1020"                                   0.3359    0.7625    0.5000
  19 "1022"                                   0.2778    0.4373    0.5000
  20 "1026"                                   0.3062    0.2715    0.5000
  21 "1027"                                   0.1069    0.3139    0.5000
  22 "1028"                                   0.3359    0.9500    0.5000
  23 "1029"                                   0.2379    0.3265    0.5000
  24 "1030"                                   0.4608    0.3271    0.5000
  25 "1032"                                   0.1716    0.3480    0.5000
  26 "1033"                                   0.1693    0.5346    0.5000
  27 "1035"                                   0.1392    0.2383    0.5000
  28 "1036"                                   0.2494    0.3202    0.5000
  29 "1038"                                   0.1238    0.3151    0.5000
  30 "1039"                                   0.3729    0.4336    0.5000
  31 "1040"                                   0.3547    0.3137    0.5000
  32 "1041"                                   0.2532    0.4024    0.5000
  33 "1042"                                   0.3711    0.6414    0.5000
  34 "1043"                                   0.0506    0.2729    0.5000
  35 "1044"                                   0.2515    0.7625    0.5000
  36 "1045"                                   0.3496    0.3908    0.5000
  37 "1046"                                   0.2720    0.0612    0.5000
  38 "1047"                                   0.3356    0.3054    0.5000
  39 "1049"                                   0.1937    0.4360    0.5000
  40 "1050"                                   0.4656    0.3456    0.5000
  41 "1051"                                   0.3557    0.3870    0.5000
  42 "1052"                                   0.4205    0.4367    0.5000
  43 "1054"                                   0.2303    0.4849    0.5000
  44 "1055"                                   0.1822    0.6414    0.5000
  45 "1058"                                   0.8359    0.0501    0.5000
  46 "1059"                                   0.1659    0.3223    0.5000
  47 "1062"                                   0.8688    0.6558    0.5000
  48 "1063"                                   0.4417    0.4308    0.5000
  49 "1065"                                   0.3183    0.2997    0.5000
  50 "1066"                                   0.2029    0.2624    0.5000
  51 "1067"                                   0.2873    0.4093    0.5000
  52 "1068"                                   0.2037    0.3506    0.5000
  53 "1069"                                   0.2028    0.4981    0.5000
  54 "1070"                                   0.2857    0.3792    0.5000
  55 "1072"                                   0.2914    0.4271    0.5000
  56 "1074"                                   0.8739    0.0501    0.5000
  57 "1075"                                   0.5047    0.7000    0.5000
  58 "1076"                                   0.2390    0.3939    0.5000
  59 "1077"                                   0.2698    0.3832    0.5000
  60 "1079"                                   0.1671    0.7625    0.5000
  61 "1080"                                   0.2343    0.3765    0.5000
  62 "1081"                                   0.3552    0.2701    0.5000
  63 "1082"                                   0.3201    0.4589    0.5000
  64 "1084"                                   0.2767    0.6414    0.5000
  65 "1085"                                   0.3711    0.6831    0.5000
  66 "1086"                                   0.4369    0.3822    0.5000
  67 "1087"                                   0.1676    0.4146    0.5000
  68 "1088"                                   0.2099    0.3812    0.5000
  69 "1089"                                   0.2690    0.1771    0.5000
  70 "1090"                                   0.2762    0.2603    0.5000
  71 "1091"                                   0.3596    0.3484    0.5000
  72 "1092"                                   0.2373    0.3987    0.5000
  73 "1093"                                   0.3743    0.2445    0.5000
  74 "1094"                                   0.4276    0.3004    0.5000
  75 "1095"                                   0.1944    0.2437    0.5000
  76 "1097"                                   0.3236    0.3410    0.5000
  77 "1098"                                   0.6553    0.0500    0.5000
  78 "1099"                                   0.4077    0.6078    0.5000
  79 "1100"                                   0.4959    0.3977    0.5000
  80 "1101"                                   0.1620    0.3798    0.5000
  81 "1102"                                   0.2992    0.4832    0.5000
  82 "1103"                                   0.1737    0.2368    0.5000
  83 "1104"                                   0.3226    0.3484    0.5000
  84 "1105"                                   0.3312    0.0997    0.5000
  85 "1106"                                   0.2686    0.4079    0.5000
  86 "1107"                                   0.3023    0.4856    0.5000
  87 "1108"                                   0.2515    0.8875    0.5000
  88 "1109"                                   0.4656    0.6414    0.5000
  89 "1110"                                   0.2275    0.4861    0.5000
  90 "1111"                                   0.3876    0.2590    0.5000
  91 "1112"                                   0.7352    0.6558    0.5000
  92 "1113"                                   0.3182    0.3847    0.5000
  93 "1114"                                   0.2368    0.4385    0.5000
  94 "1115"                                   0.3143    0.4788    0.5000
  95 "1116"                                   0.1513    0.2958    0.5000
  96 "1117"                                   0.2654    0.5245    0.5000
  97 "1120"                                   0.3155    0.4854    0.5000
  98 "1121"                                   0.4161    0.2578    0.5000
  99 "1122"                                   0.2611    0.4564    0.5000
 100 "1123"                                   0.1970    0.3214    0.5000
 101 "1124"                                   0.3558    0.3247    0.5000
 102 "1125"                                   0.1857    0.2881    0.5000
 103 "1126"                                   0.6329    0.1017    0.5000
 104 "1127"                                   0.1816    0.2698    0.5000
 105 "1129"                                   0.3317    0.3525    0.5000
 106 "1131"                                   0.3683    0.4125    0.5000
 107 "1134"                                   0.2240    0.4074    0.5000
 108 "1135"                                   0.1785    0.2259    0.5000
 109 "1136"                                   0.3807    0.4044    0.5000
 110 "1138"                                   0.3900    0.4996    0.5000
 111 "1139"                                   0.3275    0.4350    0.5000
 112 "1140"                                   0.3611    0.4171    0.5000
 113 "1141"                                   0.4712    0.2361    0.5000
 114 "1142"                                   0.2701    0.2765    0.5000
 115 "1143"                                   0.2258    0.3791    0.5000
 116 "1144"                                   0.2816    0.3215    0.5000
 117 "1145"                                   0.2442    0.2749    0.5000
 118 "1146"                                   0.3430    0.4466    0.5000
 119 "1148"                                   0.8020    0.6558    0.5000
 120 "1149"                                   0.3824    0.2880    0.5000
 121 "1150"                                   0.2951    0.3445    0.5000
 122 "1151"                                   0.2502    0.4129    0.5000
 123 "1153"                                   0.3348    0.3232    0.5000
 124 "1160"                                   0.1848    0.3519    0.5000
 125 "1162"                                   0.2037    0.3110    0.5000
 126 "1163"                                   0.2925    0.2942    0.5000
 127 "1164"                                   0.9356    0.6558    0.5000
 128 "1165"                                   0.1797    0.0771    0.5000
 129 "1166"                                   0.4203    0.2967    0.5000
 130 "1167"                                   0.2257    0.3351    0.5000
 131 "1169"                                   0.1942    0.3374    0.5000
 132 "1170"                                   0.3685    0.4481    0.5000
 133 "1176"                                   0.9120    0.0501    0.5000
 134 "1177"                                   0.2542    0.4330    0.5000
 135 "1178"                                   0.2502    0.1923    0.5000
 136 "1179"                                   0.3222    0.1590    0.5000
 137 "1181"                                   0.6105    0.0500    0.5000
 138 "1183"                                   0.2209    0.5158    0.5000
 139 "1184"                                   0.2627    0.2691    0.5000
 140 "1185"                                   0.2270    0.2277    0.5000
 141 "1186"                                   0.1792    0.5415    0.5000
 142 "1187"                                   0.3964    0.3339    0.5000
 143 "1189"                                   0.3198    0.2526    0.5000
 144 "1190"                                   0.3740    0.3950    0.5000
 145 "1191"                                   0.1487    0.2356    0.5000
 146 "1192"                                   0.3641    0.2288    0.5000
 147 "1193"                                   0.3359    0.7000    0.5000
 148 "1194"                                   0.3762    0.2703    0.5000
 149 "1195"                                   0.3656    0.1706    0.5000
 150 "1197"                                   0.3049    0.2744    0.5000
 151 "1198"                                   0.4203    0.7000    0.5000
 152 "1199"                                   0.2738    0.4736    0.5000
 153 "1200"                                   0.3687    0.4388    0.5000
 154 "1201"                                   0.3495    0.4548    0.5000
 155 "1202"                                   0.1410    0.1483    0.5000
 156 "1204"                                   0.4203    0.7312    0.5000
 157 "1205"                                   0.2522    0.3571    0.5000
 158 "1206"                                   0.3127    0.3919    0.5000
 159 "1207"                                   0.1489    0.1531    0.5000
 160 "1208"                                   0.0827    0.7625    0.5000
 161 "1209"                                   0.3825    0.4410    0.5000
 162 "1210"                                   0.4431    0.4592    0.5000
 163 "1211"                                   0.4784    0.3675    0.5000
 164 "1212"                                   0.1248    0.1978    0.5000
 165 "1213"                                   0.2373    0.3451    0.5000
 166 "1214"                                   0.2779    0.3494    0.5000
 167 "1216"                                   0.9120    0.0918    0.5000
 168 "1218"                                   0.2406    0.2318    0.5000
 169 "1219"                                   0.5892    0.7625    0.5000
 170 "1221"                                   0.5601    0.6414    0.5000
 171 "1223"                                   0.2515    0.7937    0.5000
 172 "1224"                                   0.0877    0.6414    0.5000
 173 "1227"                                   0.1899    0.3460    0.5000
 174 "1228"                                   0.4428    0.5122    0.5000
 175 "1229"                                   0.4262    0.4178    0.5000
 176 "1230"                                   0.7580    0.8250    0.5000
 177 "1232"                                   0.0827    0.8562    0.5000
 178 "1233"                                   0.1884    0.4338    0.5000
 179 "1234"                                   0.3299    0.4824    0.5000
 180 "1235"                                   0.3801    0.1703    0.5000
 181 "1236"                                   0.2434    0.4327    0.5000
 182 "1239"                                   0.2832    0.4864    0.5000
 183 "1240"                                   0.4775    0.3453    0.5000
 184 "1242"                                   0.3377    0.2551    0.5000
 185 "1243"                                   0.2766    0.2312    0.5000
 186 "1244"                                   0.2515    0.9187    0.5000
 187 "1246"                                   0.3411    0.3474    0.5000
 188 "1247"                                   0.3701    0.4580    0.5000
 189 "1248"                                   0.5399    0.2211    0.5000
 190 "1249"                                   0.9268    0.9187    0.5000
 191 "1251"                                   0.3279    0.1885    0.5000
 192 "1253"                                   0.4199    0.3763    0.5000
 193 "1254"                                   0.3508    0.3697    0.5000
 194 "1259"                                   0.1993    0.1418    0.5000
 195 "1260"                                   0.0500    0.3071    0.5000
 196 "1261"                                   0.7978    0.0501    0.5000
 197 "1262"                                   0.8359    0.0918    0.5000
 198 "1263"                                   0.2407    0.4647    0.5000
 199 "1264"                                   0.8424    0.7000    0.5000
 200 "1265"                                   0.3002    0.4095    0.5000
 201 "1266"                                   0.3935    0.3573    0.5000
 202 "1267"                                   0.3689    0.2782    0.5000
 203 "1268"                                   0.9268    0.7000    0.5000
 204 "1269"                                   0.3371    0.5569    0.5000
 205 "1270"                                   0.4033    0.3305    0.5000
 206 "1271"                                   0.2759    0.3435    0.5000
 207 "1273"                                   0.3438    0.4838    0.5000
 208 "1274"                                   0.2364    0.4117    0.5000
 209 "1275"                                   0.4208    0.3827    0.5000
 210 "1276"                                   0.2593    0.3812    0.5000
 211 "1277"                                   0.2768    0.3747    0.5000
 212 "1278"                                   0.0827    0.7312    0.5000
 213 "1279"                                   0.1671    0.7312    0.5000
 214 "1280"                                   0.2515    0.7312    0.5000
 215 "1281"                                   0.3256    0.4783    0.5000
 216 "1282"                                   0.3562    0.4881    0.5000
 217 "1286"                                   0.2965    0.1640    0.5000
 218 "1289"                                   0.2048    0.5734    0.5000
 219 "1290"                                   0.3504    0.3451    0.5000
 220 "1291"                                   0.4263    0.2370    0.5000
 221 "1293"                                   0.3411    0.3737    0.5000
 222 "1294"                                   0.2852    0.1688    0.5000
 223 "1295"                                   0.2994    0.3072    0.5000
 224 "1296"                                   0.5796    0.0838    0.5000
 225 "1297"                                   0.3840    0.5251    0.5000
 226 "1298"                                   0.1570    0.2277    0.5000
 227 "1299"                                   0.1814    0.4464    0.5000
 228 "1301"                                   0.7018    0.0500    0.5000
 229 "1302"                                   0.3260    0.2885    0.5000
 230 "1303"                                   0.5047    0.7312    0.5000
 231 "1305"                                   0.3004    0.2426    0.5000
 232 "1306"                                   0.4920    0.3066    0.5000
 233 "1307"                                   0.5892    0.7312    0.5000
 234 "1308"                                   0.6794    0.1017    0.5000
 235 "1310"                                   0.6736    0.7312    0.5000
 236 "1311"                                   0.2183    0.2567    0.5000
 237 "1313"                                   0.2427    0.3107    0.5000
 238 "1315"                                   0.3634    0.2628    0.5000
 239 "1317"                                   0.2979    0.2782    0.5000
 240 "1318"                                   0.1977    0.4696    0.5000
 241 "1320"                                   0.3525    0.2925    0.5000
 242 "1321"                                   0.7580    0.7312    0.5000
 243 "1322"                                   0.3408    0.2259    0.5000
 244 "1323"                                   0.1723    0.4032    0.5000
 245 "1324"                                   0.5892    0.7000    0.5000
 246 "1325"                                   0.1822    0.6831    0.5000
 247 "1326"                                   0.4676    0.3767    0.5000
 248 "1328"                                   0.3756    0.3119    0.5000
 249 "1330"                                   0.7978    0.0918    0.5000
 250 "1331"                                   0.6736    0.7000    0.5000
 251 "1334"                                   0.7598    0.0501    0.5000
 252 "1336"                                   0.9268    0.7312    0.5000
 253 "1337"                                   0.3121    0.2361    0.5000
 254 "1338"                                   0.3332    0.4456    0.5000
 255 "1340"                                   0.4203    0.7625    0.5000
 256 "1341"                                   0.2699    0.1608    0.5000
 257 "1342"                                   0.3941    0.3044    0.5000
 258 "1343"                                   0.3603    0.5570    0.5000
 259 "1344"                                   0.3030    0.4175    0.5000
 260 "1345"                                   0.3055    0.3540    0.5000
 261 "1346"                                   0.1475    0.4782    0.5000
 262 "1348"                                   0.5047    0.7625    0.5000
 263 "1352"                                   0.2507    0.2188    0.5000
 264 "1353"                                   0.3699    0.2623    0.5000
 265 "1354"                                   0.2888    0.4454    0.5000
 266 "1357"                                   0.1427    0.3318    0.5000
 267 "1358"                                   0.4362    0.3676    0.5000
 268 "1359"                                   0.2390    0.3538    0.5000
 269 "1360"                                   0.2629    0.5016    0.5000
 270 "1361"                                   0.2401    0.3515    0.5000
 271 "1362"                                   0.2567    0.2457    0.5000
 272 "1363"                                   0.3714    0.1636    0.5000
 273 "1364"                                   0.2681    0.1045    0.5000
 274 "1365"                                   0.4944    0.2582    0.5000
 275 "1366"                                   0.6736    0.7625    0.5000
 276 "1367"                                   0.3355    0.4815    0.5000
 277 "1370"                                   0.2652    0.3151    0.5000
 278 "1371"                                   0.2788    0.2156    0.5000
 279 "1372"                                   0.1523    0.2654    0.5000
 280 "1373"                                   0.9268    0.7625    0.5000
 281 "1374"                                   0.3198    0.1851    0.5000
 282 "1376"                                   0.3986    0.2062    0.5000
 283 "1379"                                   0.9500    0.0501    0.5000
 284 "1381"                                   0.6079    0.1067    0.5000
 285 "1383"                                   0.3967    0.3387    0.5000
 286 "1385"                                   0.3252    0.3023    0.5000
 287 "1386"                                   0.2210    0.4276    0.5000
 288 "1387"                                   0.2146    0.3980    0.5000
 289 "1388"                                   0.3493    0.4262    0.5000
 290 "1389"                                   0.3064    0.3098    0.5000
 291 "1390"                                   0.3804    0.2249    0.5000
 292 "1393"                                   0.1671    0.7937    0.5000
 293 "1394"                                   0.4269    0.3951    0.5000
 294 "1395"                                   0.4360    0.2426    0.5000
 295 "1398"                                   0.2826    0.3340    0.5000
 296 "1399"                                   0.1850    0.4543    0.5000
 297 "1400"                                   0.3927    0.4069    0.5000
 298 "1403"                                   0.2752    0.2200    0.5000
 299 "1404"                                   0.1015    0.4112    0.5000
 300 "1405"                                   0.4626    0.4870    0.5000
 301 "1406"                                   0.2167    0.1581    0.5000
 302 "1409"                                   0.1762    0.3651    0.5000
 303 "1416"                                   0.6570    0.0500    0.5000
 304 "1418"                                   0.3424    0.1626    0.5000
 305 "1419"                                   0.1091    0.4238    0.5000
 306 "1420"                                   0.3359    0.7937    0.5000
 307 "1421"                                   0.5892    0.7937    0.5000
 308 "1422"                                   0.7580    0.7937    0.5000
 309 "1423"                                   0.6736    0.8250    0.5000
 310 "1424"                                   0.8424    0.8250    0.5000
 311 "1425"                                   0.2828    0.0933    0.5000
 312 "1426"                                   0.9268    0.8250    0.5000
 313 "1428"                                   0.3456    0.4771    0.5000
 314 "1429"                                   0.3203    0.4890    0.5000
 315 "1431"                                   0.2155    0.1515    0.5000
 316 "1432"                                   0.3359    0.8875    0.5000
 317 "1433"                                   0.2535    0.3593    0.5000
 318 "1435"                                   0.4162    0.2676    0.5000
 319 "1436"                                   0.1671    0.9187    0.5000
 320 "1439"                                   0.4203    0.9187    0.5000
 321 "1442"                                   0.3406    0.4213    0.5000
 322 "1445"                                   0.4044    0.4910    0.5000
 323 "1448"                                   0.3169    0.2859    0.5000
 324 "1449"                                   0.2432    0.4105    0.5000
 325 "1451"                                   0.8424    0.9187    0.5000
 326 "1452"                                   0.3343    0.2902    0.5000
 327 "1453"                                   0.3522    0.1837    0.5000
 328 "1454"                                   0.3294    0.5269    0.5000
 329 "1455"                                   0.6736    0.7937    0.5000
 330 "1456"                                   0.3483    0.5191    0.5000
 331 "1458"                                   0.7580    0.7000    0.5000
 332 "1459"                                   0.2280    0.1327    0.5000
 333 "1460"                                   0.3567    0.2571    0.5000
 334 "1461"                                   0.2523    0.1004    0.5000
 335 "1463"                                   0.3203    0.4287    0.5000
 336 "1464"                                   0.2588    0.1845    0.5000
 337 "1466"                                   0.7598    0.0918    0.5000
 338 "1467"                                   0.3827    0.3382    0.5000
 339 "1468"                                   0.1765    0.4146    0.5000
 340 "1469"                                   0.3924    0.2341    0.5000
 341 "1470"                                   0.2214    0.3799    0.5000
 342 "1471"                                   0.1908    0.2537    0.5000
 343 "1472"                                   0.4020    0.2759    0.5000
 344 "1473"                                   0.3910    0.3178    0.5000
 345 "1475"                                   0.8424    0.7937    0.5000
 346 "1476"                                   0.4326    0.3139    0.5000
 347 "1477"                                   0.2646    0.3362    0.5000
 348 "1478"                                   0.2482    0.5094    0.5000
 349 "1479"                                   0.9268    0.7937    0.5000
 350 "1481"                                   0.3654    0.2410    0.5000
 351 "1484"                                   0.2748    0.3714    0.5000
 352 "1487"                                   0.1758    0.3764    0.5000
 353 "1491"                                   0.2682    0.6167    0.5000
 354 "1492"                                   0.2939    0.1904    0.5000
 355 "1493"                                   0.3602    0.1976    0.5000
 356 "1498"                                   0.0827    0.8250    0.5000
 357 "1499"                                   0.5042    0.1446    0.5000
 358 "1501"                                   0.4253    0.2763    0.5000
 359 "1502"                                   0.3228    0.3789    0.5000
 360 "1503"                                   0.2861    0.4860    0.5000
 361 "1505"                                   0.4384    0.3331    0.5000
 362 "1509"                                   0.1671    0.8250    0.5000
 363 "1511"                                   0.2515    0.8250    0.5000
 364 "1513"                                   0.3359    0.8250    0.5000
 365 "1516"                                   0.4831    0.4101    0.5000
 366 "1518"                                   0.4188    0.1908    0.5000
 367 "1519"                                   0.2911    0.4930    0.5000
 368 "1522"                                   0.4203    0.8250    0.5000
 369 "1523"                                   0.1638    0.3940    0.5000
 370 "1524"                                   0.5601    0.6831    0.5000
 371 "1525"                                   0.2350    0.2017    0.5000
 372 "1527"                                   0.4653    0.3448    0.5000
 373 "1528"                                   0.3639    0.3976    0.5000
 374 "1530"                                   0.3642    0.4593    0.5000
 375 "1532"                                   0.5511    0.0611    0.5000
 376 "1535"                                   0.3885    0.1509    0.5000
 377 "1536"                                   0.5047    0.8250    0.5000
 378 "1537"                                   0.3939    0.3670    0.5000
 379 "1538"                                   0.2767    0.6831    0.5000
 380 "1539"                                   0.1292    0.1696    0.5000
 381 "1541"                                   0.5892    0.8250    0.5000
 382 "1542"                                   0.3308    0.2868    0.5000
 383 "1543"                                   0.6546    0.6414    0.5000
 384 "1544"                                   0.3359    0.7312    0.5000
 385 "1545"                                   0.3979    0.4585    0.5000
 386 "1546"                                   0.0877    0.6831    0.5000
 387 "1547"                                   0.0827    0.7000    0.5000
 388 "1548"                                   0.2821    0.4615    0.5000
 389 "1549"                                   0.2514    0.5767    0.5000
 390 "1550"                                   0.1991    0.4437    0.5000
 391 "1551"                                   0.1671    0.7000    0.5000
 392 "1554"                                   0.2515    0.7000    0.5000
 393 "1555"                                   0.1671    0.8562    0.5000
 394 "1557"                                   0.3450    0.1384    0.5000
 395 "1558"                                   0.9500    0.0918    0.5000
 396 "1560"                                   0.6546    0.6831    0.5000
 397 "1561"                                   0.2515    0.8562    0.5000
 398 "1562"                                   0.1887    0.1674    0.5000
 399 "1563"                                   0.3359    0.8562    0.5000
 400 "1564"                                   0.4203    0.8562    0.5000
 401 "1565"                                   0.1894    0.4451    0.5000
 402 "1567"                                   0.5047    0.8562    0.5000
 403 "1568"                                   0.2363    0.5902    0.5000
 404 "1569"                                   0.5892    0.8562    0.5000
 405 "1570"                                   0.6736    0.8562    0.5000
 406 "1571"                                   0.2605    0.2918    0.5000
 407 "1573"                                   0.7580    0.8562    0.5000
 408 "1576"                                   0.1578    0.3604    0.5000
 409 "1577"                                   0.8739    0.0918    0.5000
 410 "1580"                                   0.3393    0.3274    0.5000
 411 "1583"                                   0.2383    0.1848    0.5000
 412 "1584"                                   0.3592    0.1635    0.5000
 413 "1585"                                   0.5853    0.0503    0.5000
 414 "1586"                                   0.1422    0.1666    0.5000
 415 "1587"                                   0.3545    0.4459    0.5000
 416 "1588"                                   0.2411    0.1092    0.5000
 417 "1589"                                   0.3004    0.1725    0.5000
 418 "1590"                                   0.1215    0.1444    0.5000
 419 "1592"                                   0.3271    0.2455    0.5000
 420 "1595"                                   0.2221    0.2944    0.5000
 421 "1596"                                   0.8424    0.8562    0.5000
 422 "1597"                                   0.2830    0.4920    0.5000
 423 "1600"                                   0.3866    0.3201    0.5000
 424 "1601"                                   0.4267    0.2719    0.5000
 425 "1602"                                   0.3880    0.2723    0.5000
 426 "1603"                                   0.3527    0.3371    0.5000
 427 "1605"                                   0.3593    0.1959    0.5000
 428 "1607"                                   0.9268    0.8562    0.5000
 429 "1608"                                   0.0827    0.8875    0.5000
 430 "1611"                                   0.2753    0.1882    0.5000
 431 "1613"                                   0.1671    0.8875    0.5000
 432 "1615"                                   0.8424    0.7312    0.5000
 433 "1616"                                   0.7218    0.0501    0.5000
 434 "1617"                                   0.2745    0.5486    0.5000
 435 "1618"                                   0.5736    0.1172    0.5000
 436 "1619"                                   0.3036    0.4977    0.5000
 437 "1622"                                   0.3202    0.1371    0.5000
 438 "1623"                                   0.1724    0.4383    0.5000
 439 "1624"                                   0.4656    0.6831    0.5000
 440 "1627"                                   0.1844    0.5485    0.5000
 441 "1628"                                   0.4203    0.8875    0.5000
 442 "1630"                                   0.1381    0.2728    0.5000
 443 "1632"                                   0.2824    0.3983    0.5000
 444 "1633"                                   0.5047    0.8875    0.5000
 445 "1634"                                   0.5892    0.8875    0.5000
 446 "1635"                                   0.6736    0.8875    0.5000
 447 "1636"                                   0.1290    0.4161    0.5000
 448 "1637"                                   0.2775    0.4619    0.5000
 449 "1640"                                   0.7580    0.8875    0.5000
 450 "1642"                                   0.3335    0.2103    0.5000
 451 "1647"                                   0.3120    0.6062    0.5000
 452 "1648"                                   0.8424    0.8875    0.5000
 453 "1651"                                   0.9268    0.8875    0.5000
 454 "1652"                                   0.7218    0.0918    0.5000
 455 "1655"                                   0.3687    0.3192    0.5000
 456 "1656"                                   0.2315    0.5054    0.5000
 457 "1659"                                   0.0787    0.3470    0.5000
 458 "1660"                                   0.0827    0.9187    0.5000
 459 "1662"                                   0.7580    0.7625    0.5000
 460 "1663"                                   0.3576    0.6277    0.5000
 461 "1664"                                   0.8424    0.7625    0.5000
 462 "1666"                                   0.3359    0.9187    0.5000
 463 "1669"                                   0.3557    0.2873    0.5000
 464 "1670"                                   0.4069    0.3072    0.5000
 465 "1671"                                   0.0827    0.7937    0.5000
 466 "1672"                                   0.2971    0.1931    0.5000
 467 "1673"                                   0.5047    0.9187    0.5000
 468 "1674"                                   0.5892    0.9187    0.5000
 469 "1677"                                   0.6736    0.9187    0.5000
 470 "1679"                                   0.4298    0.3958    0.5000
 471 "1681"                                   0.2368    0.2503    0.5000
 472 "1682"                                   0.2880    0.1815    0.5000
 473 "1683"                                   0.1905    0.2464    0.5000
 474 "1684"                                   0.3708    0.3516    0.5000
 475 "1685"                                   0.7580    0.9187    0.5000
 476 "1686"                                   0.3965    0.2849    0.5000
 477 "1687"                                   0.2603    0.1752    0.5000
 478 "1688"                                   0.2900    0.3298    0.5000
 479 "1690"                                   0.2441    0.4722    0.5000
 480 "1691"                                   0.2413    0.5409    0.5000
 481 "1692"                                   0.4203    0.7937    0.5000
 482 "1694"                                   0.2576    0.3081    0.5000
 483 "1696"                                   0.5047    0.7937    0.5000
 484 "1698"                                   0.0827    0.9500    0.5000
 485 "1700"                                   0.2720    0.2796    0.5000
 486 "1701"                                   0.1967    0.1758    0.5000
 487 "1703"                                   0.2544    0.3677    0.5000
 488 "1704"                                   0.1671    0.9500    0.5000
 489 "1705"                                   0.4434    0.1508    0.5000
 490 "1708"                                   0.2515    0.9500    0.5000
 491 "1710"                                   0.1777    0.4002    0.5000
 492 "1712"                                   0.2689    0.2238    0.5000
 493 "1855"                                   0.2731    0.2518    0.5000
*Edges
   1    2 1 
   1    3 1 
   1    5 1 
   1   10 1 
   1   11 1 
   1   13 1 
   1   31 1 
   1   36 1 
   1   38 1 
   1   41 1 
   1   49 1 
   1   70 1 
   1   71 1 
   1   83 1 
   1  101 1 
   1  116 1 
   1  123 1 
   1  126 1 
   1  158 1 
   1  187 1 
   1  206 1 
   1  219 1 
   1  238 1 
   1  239 1 
   1  260 1 
   1  277 1 
   1  286 1 
   1  323 1 
   1  326 1 
   1  333 1 
   1  338 1 
   1  344 1 
   1  347 1 
   1  359 1 
   1  406 1 
   1  455 1 
   1  463 1 
   1  474 1 
   1  476 1 
   2    4 1 
   2   10 1 
   2   20 1 
   2   28 1 
   2   31 1 
   2   36 1 
   2   38 1 
   2   41 1 
   2   54 1 
   2   92 1 
   2  105 1 
   2  106 1 
   2  114 1 
   2  116 1 
   2  123 1 
   2  166 1 
   2  193 1 
   2  211 1 
   2  221 1 
   2  223 1 
   2  229 1 
   2  257 1 
   2  295 1 
   2  373 1 
   2  423 1 
   2  425 1 
   2  426 1 
   2  463 1 
   2  474 1 
   3   49 1 
   3   76 1 
   3  333 1 
   3  427 1 
   3  455 1 
   4   92 1 
   4  105 1 
   4  116 1 
   4  193 1 
   4  221 1 
   4  223 1 
   5   10 1 
   5   13 1 
   5   15 1 
   5   36 1 
   5   41 1 
   5   76 1 
   5  118 1 
   5  121 1 
   5  132 1 
   5  158 1 
   5  187 1 
   5  215 1 
   5  260 1 
   5  290 1 
   5  313 1 
   5  321 1 
   5  335 1 
   5  385 1 
   6   13 1 
   6   19 1 
   6   59 1 
   6   85 1 
   6  211 1 
   6  221 1 
   6  265 1 
   6  351 1 
   7   70 1 
   7  135 1 
   8   23 1 
   8   50 1 
   8   59 1 
   8   61 1 
   8  116 1 
   8  130 1 
   8  165 1 
   8  168 1 
   8  210 1 
   8  211 1 
   8  268 1 
   8  270 1 
   8  342 1 
   8  351 1 
   8  473 1 
   9   15 1 
   9  162 1 
  10   13 1 
  10   20 1 
  10   36 1 
  10   38 1 
  10   41 1 
  10   62 1 
  10  123 1 
  10  148 1 
  10  158 1 
  10  185 1 
  10  187 1 
  10  202 1 
  10  229 1 
  10  237 1 
  10  426 1 
  10  463 1 
  10  487 1 
  10  493 1 
  11  260 1 
  12   31 1 
  12  238 1 
  12  423 1 
  12  424 1 
  13   19 1 
  13   30 1 
  13   36 1 
  13   41 1 
  13   51 1 
  13   59 1 
  13   81 1 
  13   85 1 
  13   97 1 
  13  106 1 
  13  109 1 
  13  111 1 
  13  112 1 
  13  118 1 
  13  132 1 
  13  153 1 
  13  154 1 
  13  158 1 
  13  161 1 
  13  187 1 
  13  188 1 
  13  211 1 
  13  215 1 
  13  216 1 
  13  254 1 
  13  265 1 
  13  276 1 
  13  289 1 
  13  313 1 
  13  321 1 
  13  351 1 
  13  374 1 
  13  415 1 
  14  164 1 
  14  231 1 
  15  132 1 
  15  385 1 
  16   85 1 
  16   95 1 
  16  116 1 
  16  117 1 
  16  271 1 
  16  471 1 
  16  487 1 
  17   37 1 
  17  155 1 
  17  159 1 
  17  168 1 
  17  332 1 
  17  414 1 
  17  492 1 
  19   59 1 
  19   85 1 
  19  211 1 
  19  265 1 
  19  351 1 
  20   38 1 
  20   70 1 
  20  123 1 
  20  298 1 
  20  412 1 
  20  426 1 
  20  463 1 
  21   27 1 
  21   34 1 
  21  102 1 
  21  195 1 
  21  442 1 
  23   59 1 
  23   61 1 
  23  116 1 
  23  165 1 
  23  210 1 
  23  211 1 
  23  268 1 
  23  270 1 
  23  351 1 
  24  142 1 
  25   72 1 
  25  157 1 
  25  173 1 
  25  302 1 
  26   96 1 
  26  218 1 
  26  403 1 
  27  102 1 
  27  226 1 
  27  293 1 
  28   50 1 
  28   54 1 
  28   58 1 
  28   75 1 
  28  100 1 
  28  104 1 
  28  166 1 
  28  211 1 
  28  295 1 
  28  341 1 
  29  131 1 
  30   36 1 
  30   41 1 
  30  106 1 
  30  109 1 
  30  111 1 
  30  112 1 
  30  118 1 
  30  132 1 
  30  153 1 
  30  154 1 
  30  161 1 
  30  188 1 
  30  254 1 
  30  289 1 
  30  374 1 
  30  415 1 
  31   38 1 
  31   71 1 
  31   83 1 
  31  101 1 
  31  123 1 
  31  219 1 
  31  229 1 
  31  238 1 
  31  286 1 
  31  323 1 
  31  359 1 
  31  423 1 
  31  424 1 
  32   51 1 
  32   54 1 
  32   59 1 
  32   61 1 
  32   72 1 
  32   85 1 
  32  115 1 
  32  121 1 
  32  122 1 
  32  157 1 
  32  166 1 
  32  181 1 
  32  208 1 
  32  211 1 
  32  269 1 
  32  317 1 
  32  324 1 
  32  341 1 
  32  351 1 
  32  479 1 
  32  487 1 
  33   65 1 
  34  195 1 
  36   41 1 
  36   49 1 
  36  106 1 
  36  109 1 
  36  111 1 
  36  112 1 
  36  118 1 
  36  132 1 
  36  153 1 
  36  154 1 
  36  158 1 
  36  161 1 
  36  187 1 
  36  188 1 
  36  254 1 
  36  289 1 
  36  374 1 
  36  415 1 
  38   70 1 
  38   71 1 
  38   83 1 
  38  101 1 
  38  116 1 
  38  120 1 
  38  123 1 
  38  126 1 
  38  201 1 
  38  205 1 
  38  219 1 
  38  229 1 
  38  243 1 
  38  248 1 
  38  285 1 
  38  286 1 
  38  323 1 
  38  350 1 
  38  359 1 
  38  378 1 
  38  382 1 
  38  423 1 
  38  426 1 
  38  463 1 
  38  464 1 
  39   58 1 
  39  487 1 
  40  142 1 
  41  106 1 
  41  109 1 
  41  111 1 
  41  112 1 
  41  118 1 
  41  132 1 
  41  153 1 
  41  154 1 
  41  158 1 
  41  161 1 
  41  187 1 
  41  188 1 
  41  254 1 
  41  289 1 
  41  374 1 
  41  415 1 
  42  142 1 
  42  175 1 
  42  289 1 
  42  300 1 
  43  125 1 
  43  321 1 
  44  246 1 
  45  197 1 
  46   80 1 
  46   82 1 
  46  108 1 
  46  115 1 
  46  302 1 
  46  369 1 
  46  408 1 
  48  322 1 
  48  373 1 
  49   76 1 
  49  182 1 
  49  333 1 
  49  406 1 
  49  455 1 
  50   75 1 
  50   82 1 
  50  104 1 
  50  140 1 
  50  168 1 
  50  342 1 
  50  473 1 
  50  486 1 
  51   59 1 
  51   72 1 
  51   81 1 
  51   85 1 
  51   97 1 
  51  115 1 
  51  122 1 
  51  157 1 
  51  181 1 
  51  208 1 
  51  211 1 
  51  254 1 
  51  276 1 
  51  317 1 
  51  324 1 
  51  351 1 
  51  426 1 
  51  487 1 
  52  259 1 
  52  261 1 
  52  447 1 
  52  478 1 
  53  181 1 
  54   59 1 
  54   61 1 
  54   85 1 
  54  166 1 
  54  211 1 
  54  295 1 
  54  341 1 
  54  351 1 
  55  359 1 
  55  434 1 
  55  443 1 
  55  478 1 
  56  409 1 
  58   93 1 
  58   99 1 
  58  100 1 
  58  124 1 
  58  134 1 
  58  158 1 
  58  166 1 
  58  268 1 
  58  295 1 
  58  341 1 
  58  448 1 
  58  487 1 
  59   61 1 
  59   72 1 
  59   85 1 
  59  115 1 
  59  116 1 
  59  122 1 
  59  157 1 
  59  165 1 
  59  166 1 
  59  181 1 
  59  208 1 
  59  210 1 
  59  211 1 
  59  265 1 
  59  268 1 
  59  270 1 
  59  317 1 
  59  324 1 
  59  341 1 
  59  351 1 
  59  487 1 
  61   85 1 
  61  116 1 
  61  165 1 
  61  166 1 
  61  178 1 
  61  210 1 
  61  211 1 
  61  227 1 
  61  268 1 
  61  270 1 
  61  296 1 
  61  341 1 
  61  351 1 
  62  148 1 
  62  202 1 
  62  229 1 
  63  289 1 
  63  328 1 
  63  330 1 
  63  367 1 
  63  410 1 
  63  443 1 
  64  379 1 
  66  109 1 
  66  201 1 
  66  209 1 
  67   68 1 
  67  115 1 
  67  131 1 
  67  305 1 
  67  339 1 
  67  352 1 
  68   72 1 
  68  115 1 
  68  131 1 
  68  210 1 
  68  287 1 
  68  288 1 
  68  339 1 
  68  352 1 
  68  443 1 
  69   70 1 
  69  135 1 
  69  140 1 
  69  168 1 
  69  185 1 
  69  263 1 
  69  273 1 
  69  298 1 
  69  311 1 
  69  336 1 
  69  371 1 
  69  416 1 
  69  430 1 
  70  116 1 
  70  126 1 
  70  135 1 
  70  140 1 
  70  168 1 
  70  185 1 
  70  236 1 
  70  253 1 
  70  256 1 
  70  263 1 
  70  286 1 
  70  298 1 
  70  323 1 
  70  336 1 
  70  371 1 
  70  430 1 
  70  472 1 
  70  477 1 
  71   83 1 
  71  101 1 
  71  109 1 
  71  123 1 
  71  142 1 
  71  201 1 
  71  209 1 
  71  219 1 
  71  286 1 
  71  323 1 
  71  338 1 
  71  359 1 
  71  470 1 
  72   85 1 
  72  115 1 
  72  122 1 
  72  157 1 
  72  173 1 
  72  181 1 
  72  208 1 
  72  210 1 
  72  211 1 
  72  287 1 
  72  288 1 
  72  302 1 
  72  317 1 
  72  324 1 
  72  351 1 
  72  443 1 
  72  487 1 
  73  229 1 
  73  248 1 
  73  253 1 
  73  343 1 
  73  410 1 
  74   90 1 
  74  187 1 
  74  264 1 
  75  104 1 
  76  116 1 
  76  121 1 
  76  182 1 
  76  260 1 
  76  290 1 
  76  327 1 
  76  335 1 
  76  427 1 
  77  103 1 
  77  137 1 
  78  258 1 
  79  267 1 
  80  115 1 
  80  288 1 
  80  302 1 
  80  369 1 
  80  408 1 
  81   97 1 
  81  254 1 
  81  276 1 
  82  140 1 
  82  194 1 
  82  380 1 
  82  398 1 
  82  486 1 
  83  101 1 
  83  123 1 
  83  219 1 
  83  229 1 
  83  286 1 
  83  323 1 
  83  351 1 
  83  359 1 
  83  482 1 
  83  485 1 
  84  354 1 
  85  115 1 
  85  122 1 
  85  157 1 
  85  166 1 
  85  181 1 
  85  208 1 
  85  211 1 
  85  265 1 
  85  269 1 
  85  317 1 
  85  324 1 
  85  341 1 
  85  351 1 
  85  479 1 
  85  487 1 
  86  158 1 
  86  314 1 
  86  335 1 
  86  422 1 
  86  436 1 
  88  439 1 
  89  443 1 
  90  187 1 
  90  264 1 
  90  323 1 
  92  105 1 
  92  116 1 
  92  193 1 
  92  221 1 
  92  223 1 
  93  124 1 
  93  244 1 
  93  268 1 
  93  367 1 
  93  443 1 
  94  152 1 
  94  179 1 
  94  207 1 
  94  359 1 
  94  388 1 
  96  200 1 
  96  218 1 
  96  367 1 
  96  388 1 
  96  403 1 
  97  254 1 
  97  276 1 
  98  382 1 
  98  426 1 
  99  134 1 
  99  158 1 
  99  448 1 
 100  166 1 
 100  341 1 
 101  123 1 
 101  219 1 
 101  286 1 
 101  323 1 
 101  359 1 
 102  226 1 
 102  293 1 
 102  347 1 
 102  406 1 
 105  116 1 
 105  193 1 
 105  221 1 
 105  223 1 
 105  282 1 
 106  109 1 
 106  111 1 
 106  112 1 
 106  118 1 
 106  132 1 
 106  153 1 
 106  154 1 
 106  161 1 
 106  188 1 
 106  254 1 
 106  289 1 
 106  374 1 
 106  415 1 
 107  130 1 
 107  134 1 
 107  166 1 
 107  260 1 
 107  295 1 
 108  140 1 
 109  111 1 
 109  112 1 
 109  118 1 
 109  132 1 
 109  142 1 
 109  153 1 
 109  154 1 
 109  161 1 
 109  188 1 
 109  201 1 
 109  209 1 
 109  254 1 
 109  289 1 
 109  338 1 
 109  374 1 
 109  415 1 
 110  112 1 
 110  276 1 
 110  297 1 
 111  112 1 
 111  118 1 
 111  132 1 
 111  153 1 
 111  154 1 
 111  161 1 
 111  188 1 
 111  210 1 
 111  254 1 
 111  289 1 
 111  374 1 
 111  415 1 
 112  118 1 
 112  123 1 
 112  132 1 
 112  153 1 
 112  154 1 
 112  161 1 
 112  188 1 
 112  254 1 
 112  276 1 
 112  289 1 
 112  297 1 
 112  374 1 
 112  415 1 
 113  192 1 
 113  232 1 
 114  131 1 
 114  425 1 
 115  122 1 
 115  131 1 
 115  157 1 
 115  181 1 
 115  208 1 
 115  210 1 
 115  211 1 
 115  287 1 
 115  288 1 
 115  317 1 
 115  324 1 
 115  339 1 
 115  351 1 
 115  352 1 
 115  369 1 
 115  408 1 
 115  438 1 
 115  443 1 
 115  487 1 
 116  117 1 
 116  126 1 
 116  165 1 
 116  193 1 
 116  210 1 
 116  211 1 
 116  221 1 
 116  223 1 
 116  268 1 
 116  270 1 
 116  271 1 
 116  286 1 
 116  290 1 
 116  323 1 
 116  351 1 
 116  471 1 
 118  132 1 
 118  153 1 
 118  154 1 
 118  161 1 
 118  188 1 
 118  215 1 
 118  254 1 
 118  289 1 
 118  313 1 
 118  321 1 
 118  374 1 
 118  415 1 
 120  123 1 
 120  201 1 
 120  205 1 
 120  220 1 
 120  238 1 
 120  248 1 
 120  264 1 
 120  285 1 
 120  323 1 
 120  378 1 
 120  423 1 
 120  426 1 
 120  464 1 
 121  129 1 
 121  139 1 
 121  144 1 
 121  157 1 
 121  260 1 
 121  290 1 
 121  317 1 
 121  318 1 
 121  335 1 
 121  420 1 
 122  157 1 
 122  181 1 
 122  208 1 
 122  211 1 
 122  317 1 
 122  324 1 
 122  351 1 
 122  487 1 
 123  143 1 
 123  150 1 
 123  184 1 
 123  219 1 
 123  229 1 
 123  231 1 
 123  264 1 
 123  286 1 
 123  297 1 
 123  323 1 
 123  359 1 
 123  419 1 
 123  426 1 
 123  463 1 
 123  478 1 
 124  165 1 
 124  244 1 
 124  268 1 
 125  140 1 
 125  321 1 
 126  286 1 
 126  323 1 
 128  194 1 
 129  144 1 
 129  318 1 
 130  134 1 
 130  144 1 
 130  166 1 
 130  260 1 
 130  266 1 
 130  295 1 
 131  278 1 
 131  279 1 
 131  339 1 
 131  352 1 
 132  153 1 
 132  154 1 
 132  161 1 
 132  188 1 
 132  254 1 
 132  289 1 
 132  374 1 
 132  385 1 
 132  415 1 
 133  167 1 
 134  138 1 
 134  158 1 
 134  165 1 
 134  178 1 
 134  260 1 
 134  324 1 
 134  360 1 
 134  448 1 
 134  480 1 
 135  140 1 
 135  168 1 
 135  185 1 
 135  263 1 
 135  298 1 
 135  336 1 
 135  371 1 
 135  430 1 
 135  472 1 
 135  477 1 
 136  143 1 
 136  222 1 
 136  466 1 
 138  178 1 
 139  143 1 
 139  146 1 
 139  157 1 
 139  281 1 
 139  317 1 
 139  417 1 
 139  420 1 
 140  168 1 
 140  185 1 
 140  194 1 
 140  263 1 
 140  298 1 
 140  336 1 
 140  371 1 
 140  398 1 
 140  430 1 
 140  486 1 
 141  178 1 
 142  143 1 
 142  146 1 
 142  175 1 
 142  201 1 
 142  202 1 
 142  209 1 
 142  289 1 
 142  338 1 
 142  340 1 
 143  146 1 
 143  150 1 
 143  184 1 
 143  202 1 
 143  222 1 
 143  229 1 
 143  231 1 
 143  241 1 
 143  281 1 
 143  298 1 
 143  304 1 
 143  340 1 
 143  354 1 
 143  419 1 
 143  450 1 
 143  466 1 
 143  478 1 
 143  492 1 
 144  260 1 
 144  318 1 
 145  226 1 
 145  236 1 
 145  442 1 
 146  202 1 
 146  340 1 
 146  417 1 
 148  202 1 
 148  229 1 
 149  238 1 
 149  272 1 
 149  278 1 
 150  184 1 
 150  229 1 
 150  231 1 
 150  419 1 
 150  478 1 
 152  179 1 
 152  181 1 
 152  207 1 
 152  348 1 
 152  359 1 
 152  388 1 
 152  456 1 
 153  154 1 
 153  161 1 
 153  188 1 
 153  254 1 
 153  289 1 
 153  374 1 
 153  415 1 
 154  161 1 
 154  188 1 
 154  225 1 
 154  254 1 
 154  289 1 
 154  297 1 
 154  374 1 
 154  415 1 
 155  159 1 
 155  414 1 
 157  173 1 
 157  181 1 
 157  208 1 
 157  211 1 
 157  302 1 
 157  317 1 
 157  324 1 
 157  351 1 
 157  382 1 
 157  401 1 
 157  487 1 
 158  187 1 
 158  192 1 
 158  314 1 
 158  335 1 
 158  360 1 
 158  422 1 
 158  436 1 
 158  448 1 
 159  414 1 
 161  188 1 
 161  216 1 
 161  254 1 
 161  289 1 
 161  374 1 
 161  415 1 
 162  321 1 
 163  464 1 
 165  210 1 
 165  211 1 
 165  244 1 
 165  268 1 
 165  270 1 
 165  324 1 
 165  351 1 
 166  211 1 
 166  295 1 
 166  341 1 
 166  351 1 
 168  185 1 
 168  217 1 
 168  222 1 
 168  263 1 
 168  298 1 
 168  332 1 
 168  336 1 
 168  342 1 
 168  371 1 
 168  430 1 
 168  473 1 
 170  370 1 
 172  386 1 
 173  302 1 
 174  470 1 
 175  289 1 
 178  227 1 
 178  296 1 
 179  207 1 
 179  289 1 
 179  359 1 
 179  388 1 
 180  463 1 
 181  208 1 
 181  211 1 
 181  240 1 
 181  317 1 
 181  324 1 
 181  348 1 
 181  351 1 
 181  456 1 
 181  487 1 
 183  464 1 
 184  229 1 
 184  231 1 
 184  419 1 
 184  478 1 
 185  263 1 
 185  298 1 
 185  301 1 
 185  315 1 
 185  336 1 
 185  371 1 
 185  430 1 
 185  493 1 
 187  206 1 
 187  219 1 
 187  238 1 
 187  239 1 
 187  264 1 
 187  323 1 
 187  326 1 
 187  455 1 
 188  254 1 
 188  289 1 
 188  374 1 
 188  415 1 
 189  274 1 
 189  357 1 
 191  323 1 
 192  232 1 
 193  221 1 
 193  223 1 
 194  398 1 
 196  249 1 
 198  351 1 
 198  389 1 
 200  241 1 
 200  286 1 
 200  289 1 
 201  205 1 
 201  209 1 
 201  248 1 
 201  285 1 
 201  338 1 
 201  372 1 
 201  378 1 
 201  423 1 
 201  426 1 
 201  464 1 
 202  229 1 
 202  340 1 
 204  258 1 
 204  276 1 
 204  460 1 
 205  248 1 
 205  285 1 
 205  378 1 
 205  423 1 
 205  426 1 
 205  464 1 
 206  239 1 
 206  259 1 
 206  326 1 
 206  443 1 
 206  455 1 
 206  491 1 
 207  359 1 
 207  388 1 
 208  211 1 
 208  317 1 
 208  324 1 
 208  351 1 
 208  487 1 
 209  338 1 
 209  365 1 
 210  211 1 
 210  268 1 
 210  270 1 
 210  287 1 
 210  288 1 
 210  351 1 
 210  390 1 
 210  443 1 
 211  265 1 
 211  268 1 
 211  270 1 
 211  295 1 
 211  317 1 
 211  324 1 
 211  341 1 
 211  351 1 
 211  487 1 
 215  313 1 
 215  321 1 
 217  394 1 
 217  419 1 
 218  403 1 
 219  238 1 
 219  239 1 
 219  286 1 
 219  323 1 
 219  359 1 
 220  238 1 
 221  223 1 
 221  282 1 
 222  466 1 
 224  284 1 
 224  375 1 
 224  413 1 
 224  435 1 
 225  297 1 
 226  236 1 
 226  418 1 
 226  442 1 
 227  296 1 
 228  234 1 
 228  303 1 
 229  231 1 
 229  248 1 
 229  253 1 
 229  286 1 
 229  343 1 
 229  410 1 
 229  419 1 
 229  478 1 
 231  419 1 
 231  478 1 
 236  253 1 
 236  263 1 
 236  442 1 
 236  472 1 
 237  487 1 
 238  239 1 
 238  272 1 
 238  278 1 
 238  423 1 
 238  424 1 
 239  277 1 
 240  317 1 
 241  289 1 
 241  450 1 
 241  492 1 
 243  382 1 
 247  343 1 
 247  470 1 
 248  253 1 
 248  285 1 
 248  343 1 
 248  378 1 
 248  410 1 
 248  423 1 
 248  426 1 
 248  464 1 
 251  337 1 
 253  263 1 
 253  343 1 
 253  410 1 
 253  437 1 
 254  276 1 
 254  289 1 
 254  374 1 
 254  415 1 
 257  267 1 
 257  286 1 
 257  291 1 
 257  361 1 
 257  373 1 
 257  423 1 
 258  276 1 
 259  373 1 
 259  443 1 
 259  478 1 
 260  277 1 
 260  290 1 
 260  335 1 
 263  298 1 
 263  336 1 
 263  371 1 
 263  430 1 
 264  323 1 
 264  455 1 
 265  351 1 
 267  361 1 
 267  373 1 
 267  423 1 
 268  270 1 
 268  351 1 
 269  479 1 
 270  351 1 
 271  471 1 
 272  278 1 
 272  489 1 
 274  357 1 
 274  361 1 
 276  297 1 
 278  279 1 
 283  395 1 
 284  435 1 
 285  372 1 
 285  378 1 
 285  423 1 
 285  426 1 
 285  464 1 
 286  291 1 
 286  323 1 
 286  359 1 
 286  450 1 
 287  288 1 
 287  443 1 
 288  369 1 
 288  443 1 
 289  328 1 
 289  330 1 
 289  367 1 
 289  374 1 
 289  415 1 
 290  335 1 
 294  410 1 
 295  358 1 
 298  336 1 
 298  371 1 
 298  430 1 
 299  408 1 
 301  315 1 
 302  369 1 
 302  408 1 
 304  354 1 
 311  416 1 
 313  321 1 
 314  335 1 
 314  422 1 
 314  436 1 
 317  324 1 
 317  351 1 
 317  420 1 
 317  487 1 
 322  373 1 
 323  355 1 
 323  359 1 
 323  455 1 
 324  351 1 
 324  388 1 
 324  487 1 
 326  455 1 
 328  330 1 
 328  367 1 
 328  451 1 
 330  367 1 
 333  455 1 
 334  336 1 
 335  422 1 
 335  436 1 
 336  371 1 
 336  430 1 
 338  463 1 
 338  476 1 
 339  352 1 
 341  351 1 
 342  473 1 
 343  410 1 
 343  470 1 
 346  350 1 
 346  410 1 
 347  406 1 
 348  456 1 
 350  366 1 
 350  376 1 
 350  410 1 
 350  485 1 
 351  482 1 
 351  485 1 
 351  487 1 
 353  480 1 
 354  411 1 
 354  466 1 
 354  485 1 
 359  373 1 
 359  388 1 
 359  443 1 
 359  478 1 
 361  373 1 
 361  423 1 
 367  388 1 
 367  443 1 
 369  408 1 
 371  430 1 
 373  423 1 
 373  443 1 
 374  415 1 
 375  413 1 
 378  423 1 
 378  426 1 
 378  464 1 
 383  396 1 
 390  440 1 
 394  419 1 
 410  443 1 
 411  466 1 
 411  485 1 
 419  478 1 
 422  436 1 
 423  424 1 
 423  426 1 
 423  464 1 
 426  463 1 
 426  464 1 
 430  477 1 
 433  454 1 
 442  457 1 
 443  478 1 
 450  492 1 
 463  476 1 
 466  485 1 
 479  487 1 
 482  485 1 
