# Supplementary material for: Academic Cross-Pollination: The Role of Disciplinary Affiliation in Research Collaboration
Source: PLoS One. 2016 Jan 13;11(1):e0145916. doi: 10.1371/journal.pone.0145916 (PMC4711942; doi:10.1371/journal.pone.0145916)
Supplement: S9 File — Pajek file with network vertices and edgelist for 2011 publications network. (NET) [file pone.0145916.s009.net]

*Vertices 833
   1 "1001"                                   0.4154    0.1850    0.5000
   2 "1002"                                   0.2462    0.2356    0.5000
   3 "1003"                                   0.3028    0.3788    0.5000
   4 "1004"                                   0.3999    0.4007    0.5000
   5 "1005"                                   0.3537    0.4427    0.5000
   6 "1006"                                   0.2599    0.2244    0.5000
   7 "1007"                                   0.2324    0.2842    0.5000
   8 "1008"                                   0.2838    0.1367    0.5000
   9 "1009"                                   0.4435    0.3977    0.5000
  10 "1010"                                   0.1822    0.2845    0.5000
  11 "1011"                                   0.3085    0.1638    0.5000
  12 "1013"                                   0.3491    0.3864    0.5000
  13 "1014"                                   0.2286    0.2052    0.5000
  14 "1016"                                   0.3839    0.4321    0.5000
  15 "1017"                                   0.2255    0.2670    0.5000
  16 "1018"                                   0.3141    0.1848    0.5000
  17 "1019"                                   0.2531    0.2508    0.5000
  18 "1020"                                   0.2087    0.2400    0.5000
  19 "1021"                                   0.3174    0.7609    0.5000
  20 "1022"                                   0.3729    0.2685    0.5000
  21 "1023"                                   0.3141    0.2689    0.5000
  22 "1024"                                   0.3194    0.4133    0.5000
  23 "1025"                                   0.1713    0.3228    0.5000
  24 "1026"                                   0.3004    0.2459    0.5000
  25 "1027"                                   0.2762    0.2027    0.5000
  26 "1028"                                   0.2651    0.3768    0.5000
  27 "1031"                                   0.2645    0.5617    0.5000
  28 "1032"                                   0.3978    0.4613    0.5000
  29 "1033"                                   0.2006    0.5270    0.5000
  30 "1036"                                   0.2252    0.4626    0.5000
  31 "1037"                                   0.1580    0.2887    0.5000
  32 "1038"                                   0.9331    0.9500    0.5000
  33 "1039"                                   0.3272    0.4498    0.5000
  34 "1040"                                   0.1534    0.2828    0.5000
  35 "1041"                                   0.2374    0.5160    0.5000
  36 "1042"                                   0.1326    0.6900    0.5000
  37 "1043"                                   0.3026    0.1543    0.5000
  38 "1044"                                   0.2506    0.5478    0.5000
  39 "1045"                                   0.3715    0.4017    0.5000
  40 "1046"                                   0.2578    0.1896    0.5000
  41 "1047"                                   0.2707    0.2655    0.5000
  42 "1048"                                   0.2558    0.7609    0.5000
  43 "1049"                                   0.2409    0.5175    0.5000
  44 "1050"                                   0.1796    0.4012    0.5000
  45 "1051"                                   0.3453    0.3639    0.5000
  46 "1052"                                   0.2978    0.4205    0.5000
  47 "1053"                                   0.3789    0.8082    0.5000
  48 "1054"                                   0.2843    0.1500    0.5000
  49 "1055"                                   0.2530    0.1269    0.5000
  50 "1056"                                   0.1356    0.2525    0.5000
  51 "1057"                                   0.7484    0.9500    0.5000
  52 "1059"                                   0.3108    0.5539    0.5000
  53 "1060"                                   0.1812    0.3682    0.5000
  54 "1062"                                   0.5846    0.6566    0.5000
  55 "1063"                                   0.0711    0.6900    0.5000
  56 "1064"                                   0.1816    0.2366    0.5000
  57 "1065"                                   0.5636    0.6900    0.5000
  58 "1066"                                   0.2558    0.1848    0.5000
  59 "1067"                                   0.3162    0.4764    0.5000
  60 "1069"                                   0.3316    0.2767    0.5000
  61 "1070"                                   0.2305    0.4710    0.5000
  62 "1071"                                   0.1942    0.7609    0.5000
  63 "1072"                                   0.1959    0.3079    0.5000
  64 "1074"                                   0.3174    0.7846    0.5000
  65 "1075"                                   0.6382    0.0501    0.5000
  66 "1076"                                   0.2405    0.4504    0.5000
  67 "1077"                                   0.2541    0.4996    0.5000
  68 "1078"                                   0.0711    0.8791    0.5000
  69 "1079"                                   0.1415    0.3490    0.5000
  70 "1080"                                   0.1737    0.5238    0.5000
  71 "1081"                                   0.2380    0.4088    0.5000
  72 "1082"                                   0.1877    0.3485    0.5000
  73 "1083"                                   0.4548    0.2866    0.5000
  74 "1084"                                   0.2595    0.3009    0.5000
  75 "1085"                                   0.1223    0.3170    0.5000
  76 "1086"                                   0.1363    0.4195    0.5000
  77 "1087"                                   0.3989    0.5620    0.5000
  78 "1088"                                   0.3224    0.1837    0.5000
  79 "1089"                                   0.2558    0.2221    0.5000
  80 "1090"                                   0.3184    0.3277    0.5000
  81 "1091"                                   0.2558    0.9500    0.5000
  82 "1092"                                   0.3512    0.6566    0.5000
  83 "1093"                                   0.2241    0.3052    0.5000
  84 "1094"                                   0.1919    0.1734    0.5000
  85 "1095"                                   0.7352    0.0500    0.5000
  86 "1096"                                   0.2878    0.4004    0.5000
  87 "1097"                                   0.2206    0.1568    0.5000
  88 "1098"                                   0.3578    0.2488    0.5000
  89 "1099"                                   0.7596    0.6566    0.5000
  90 "1100"                                   0.2104    0.3342    0.5000
  91 "1101"                                   0.2811    0.5738    0.5000
  92 "1102"                                   0.3243    0.3725    0.5000
  93 "1103"                                   0.2499    0.2700    0.5000
  94 "1104"                                   0.4584    0.3776    0.5000
  95 "1105"                                   0.2479    0.2762    0.5000
  96 "1106"                                   0.2343    0.5156    0.5000
  97 "1107"                                   0.3552    0.2535    0.5000
  98 "1108"                                   0.2829    0.1674    0.5000
  99 "1110"                                   0.8668    0.0500    0.5000
 100 "1111"                                   0.2166    0.2364    0.5000
 101 "1112"                                   0.3174    0.6900    0.5000
 102 "1113"                                   0.5471    0.0971    0.5000
 103 "1114"                                   0.2123    0.5011    0.5000
 104 "1115"                                   0.1849    0.5235    0.5000
 105 "1116"                                   0.1934    0.2555    0.5000
 106 "1117"                                   0.2402    0.3807    0.5000
 107 "1118"                                   0.7484    0.6900    0.5000
 108 "1119"                                   0.2888    0.5047    0.5000
 109 "1120"                                   0.3125    0.3872    0.5000
 110 "1121"                                   0.1668    0.2931    0.5000
 111 "1122"                                   0.2196    0.4338    0.5000
 112 "1123"                                   0.2304    0.4546    0.5000
 113 "1124"                                   0.2443    0.2985    0.5000
 114 "1125"                                   0.4089    0.2058    0.5000
 115 "1126"                                   0.2112    0.4101    0.5000
 116 "1127"                                   0.7189    0.0891    0.5000
 117 "1129"                                   0.3094    0.4656    0.5000
 118 "1131"                                   0.3306    0.4075    0.5000
 119 "1132"                                   0.1326    0.7137    0.5000
 120 "1133"                                   0.7484    0.7609    0.5000
 121 "1134"                                   0.2518    0.4320    0.5000
 122 "1135"                                   0.1948    0.2670    0.5000
 123 "1136"                                   0.3720    0.3218    0.5000
 124 "1137"                                   0.2004    0.5069    0.5000
 125 "1138"                                   0.3856    0.4767    0.5000
 126 "1139"                                   0.3632    0.3475    0.5000
 127 "1140"                                   0.3489    0.4444    0.5000
 128 "1142"                                   0.4285    0.2393    0.5000
 129 "1143"                                   0.3156    0.5031    0.5000
 130 "1144"                                   0.2534    0.2632    0.5000
 131 "1145"                                   0.2286    0.2025    0.5000
 132 "1146"                                   0.3956    0.4062    0.5000
 133 "1147"                                   0.3778    0.2725    0.5000
 134 "1148"                                   0.2821    0.5117    0.5000
 135 "1149"                                   0.2406    0.2911    0.5000
 136 "1150"                                   0.2791    0.2300    0.5000
 137 "1151"                                   0.3331    0.5018    0.5000
 138 "1152"                                   0.4774    0.2531    0.5000
 139 "1153"                                   0.2615    0.3111    0.5000
 140 "1154"                                   0.2074    0.4664    0.5000
 141 "1155"                                   0.9331    0.6123    0.5000
 142 "1156"                                   0.2454    0.0772    0.5000
 143 "1157"                                   0.1326    0.6123    0.5000
 144 "1158"                                   0.3174    0.8082    0.5000
 145 "1159"                                   0.2767    0.4746    0.5000
 146 "1160"                                   0.1920    0.5509    0.5000
 147 "1161"                                   0.1271    0.4788    0.5000
 148 "1162"                                   0.2623    0.2723    0.5000
 149 "1163"                                   0.2157    0.2738    0.5000
 150 "1165"                                   0.2515    0.2310    0.5000
 151 "1166"                                   0.2787    0.2142    0.5000
 152 "1167"                                   0.2141    0.1081    0.5000
 153 "1169"                                   0.4255    0.3052    0.5000
 154 "1170"                                   0.3399    0.3923    0.5000
 155 "1171"                                   0.6252    0.6123    0.5000
 156 "1172"                                   0.2298    0.3169    0.5000
 157 "1173"                                   0.2838    0.4630    0.5000
 158 "1174"                                   0.2666    0.2790    0.5000
 159 "1175"                                   0.9331    0.8555    0.5000
 160 "1176"                                   0.2563    0.4425    0.5000
 161 "1177"                                   0.2678    0.4425    0.5000
 162 "1178"                                   0.3205    0.2890    0.5000
 163 "1179"                                   0.2246    0.3000    0.5000
 164 "1181"                                   0.3307    0.2072    0.5000
 165 "1183"                                   0.2651    0.4955    0.5000
 166 "1184"                                   0.2794    0.2568    0.5000
 167 "1185"                                   0.2783    0.2682    0.5000
 168 "1186"                                   0.1074    0.4348    0.5000
 169 "1187"                                   0.2197    0.4395    0.5000
 170 "1188"                                   0.2832    0.2563    0.5000
 171 "1189"                                   0.2387    0.2704    0.5000
 172 "1190"                                   0.2447    0.1296    0.5000
 173 "1191"                                   0.2017    0.3746    0.5000
 174 "1192"                                   0.1600    0.2500    0.5000
 175 "1193"                                   0.3223    0.2312    0.5000
 176 "1194"                                   0.1326    0.9027    0.5000
 177 "1195"                                   0.8715    0.6123    0.5000
 178 "1196"                                   0.2409    0.3379    0.5000
 179 "1197"                                   0.3086    0.4896    0.5000
 180 "1199"                                   0.1208    0.2812    0.5000
 181 "1200"                                   0.3074    0.5727    0.5000
 182 "1201"                                   0.4623    0.5087    0.5000
 183 "1202"                                   0.2046    0.4570    0.5000
 184 "1203"                                   0.2345    0.6566    0.5000
 185 "1204"                                   0.2952    0.4491    0.5000
 186 "1205"                                   0.2582    0.5078    0.5000
 187 "1206"                                   0.3484    0.2191    0.5000
 188 "1207"                                   0.2583    0.2860    0.5000
 189 "1208"                                   0.9331    0.6438    0.5000
 190 "1209"                                   0.3482    0.4074    0.5000
 191 "1210"                                   0.3010    0.1565    0.5000
 192 "1211"                                   0.2773    0.3922    0.5000
 193 "1212"                                   0.0734    0.3029    0.5000
 194 "1213"                                   0.1930    0.4734    0.5000
 195 "1214"                                   0.2558    0.4590    0.5000
 196 "1216"                                   0.2362    0.4667    0.5000
 197 "1217"                                   0.1440    0.2443    0.5000
 198 "1218"                                   0.2538    0.3346    0.5000
 199 "1220"                                   0.4161    0.3422    0.5000
 200 "1221"                                   0.4526    0.5376    0.5000
 201 "1222"                                   0.1641    0.6457    0.5000
 202 "1223"                                   0.2641    0.2161    0.5000
 203 "1224"                                   0.1211    0.2409    0.5000
 204 "1225"                                   0.2830    0.1107    0.5000
 205 "1226"                                   0.1673    0.3495    0.5000
 206 "1228"                                   0.4095    0.6566    0.5000
 207 "1229"                                   0.3363    0.2997    0.5000
 208 "1230"                                   0.1936    0.2068    0.5000
 209 "1231"                                   0.2566    0.2029    0.5000
 210 "1232"                                   0.5262    0.6566    0.5000
 211 "1233"                                   0.0777    0.4056    0.5000
 212 "1234"                                   0.1714    0.1998    0.5000
 213 "1235"                                   0.3371    0.2282    0.5000
 214 "1236"                                   0.2683    0.1078    0.5000
 215 "1237"                                   0.2421    0.2608    0.5000
 216 "1238"                                   0.7013    0.0500    0.5000
 217 "1239"                                   0.7013    0.6566    0.5000
 218 "1240"                                   0.3398    0.3507    0.5000
 219 "1241"                                   0.8180    0.6566    0.5000
 220 "1242"                                   0.9347    0.6566    0.5000
 221 "1244"                                   0.1942    0.6900    0.5000
 222 "1245"                                   0.2558    0.6123    0.5000
 223 "1246"                                   0.4354    0.1351    0.5000
 224 "1247"                                   0.3068    0.3589    0.5000
 225 "1248"                                   0.3789    0.6900    0.5000
 226 "1249"                                   0.3147    0.5658    0.5000
 227 "1250"                                   0.5021    0.6900    0.5000
 228 "1251"                                   0.3475    0.4671    0.5000
 229 "1252"                                   0.4229    0.5050    0.5000
 230 "1253"                                   0.2972    0.2009    0.5000
 231 "1254"                                   0.1738    0.4954    0.5000
 232 "1255"                                   0.1399    0.3588    0.5000
 233 "1256"                                   0.1192    0.3308    0.5000
 234 "1257"                                   0.4475    0.2762    0.5000
 235 "1258"                                   0.2477    0.1657    0.5000
 236 "1259"                                   0.2539    0.2900    0.5000
 237 "1260"                                   0.2688    0.1513    0.5000
 238 "1261"                                   0.0815    0.6457    0.5000
 239 "1262"                                   0.4275    0.2758    0.5000
 240 "1263"                                   0.4439    0.2967    0.5000
 241 "1265"                                   0.8099    0.6123    0.5000
 242 "1266"                                   0.2046    0.3459    0.5000
 243 "1267"                                   0.2004    0.2595    0.5000
 244 "1268"                                   0.4262    0.4073    0.5000
 245 "1269"                                   0.1846    0.3997    0.5000
 246 "1270"                                   0.1952    0.3321    0.5000
 247 "1271"                                   0.1608    0.2743    0.5000
 248 "1272"                                   0.2250    0.5090    0.5000
 249 "1273"                                   0.8391    0.0500    0.5000
 250 "1275"                                   0.0711    0.7137    0.5000
 251 "1276"                                   0.1347    0.4130    0.5000
 252 "1277"                                   0.2473    0.4667    0.5000
 253 "1278"                                   0.2530    0.2447    0.5000
 254 "1279"                                   0.5021    0.7609    0.5000
 255 "1280"                                   0.6868    0.7609    0.5000
 256 "1282"                                   0.3573    0.3230    0.5000
 257 "1283"                                   0.4273    0.1711    0.5000
 258 "1284"                                   0.2201    0.3325    0.5000
 259 "1285"                                   0.2690    0.3079    0.5000
 260 "1286"                                   0.2047    0.3580    0.5000
 261 "1287"                                   0.3232    0.4898    0.5000
 262 "1288"                                   0.9331    0.7609    0.5000
 263 "1289"                                   0.2148    0.4841    0.5000
 264 "1290"                                   0.2665    0.3359    0.5000
 265 "1291"                                   0.2103    0.2590    0.5000
 266 "1292"                                   0.2558    0.7846    0.5000
 267 "1293"                                   0.5416    0.0737    0.5000
 268 "1294"                                   0.2554    0.3050    0.5000
 269 "1296"                                   0.9223    0.0500    0.5000
 270 "1298"                                   0.1778    0.4678    0.5000
 271 "1299"                                   0.7484    0.7846    0.5000
 272 "1300"                                   0.9331    0.7846    0.5000
 273 "1301"                                   0.1296    0.4201    0.5000
 274 "1302"                                   0.1758    0.2965    0.5000
 275 "1303"                                   0.3244    0.3620    0.5000
 276 "1304"                                   0.1858    0.2544    0.5000
 277 "1305"                                   0.2299    0.3559    0.5000
 278 "1306"                                   0.2064    0.1489    0.5000
 279 "1307"                                   0.0976    0.4770    0.5000
 280 "1308"                                   0.2641    0.5925    0.5000
 281 "1309"                                   0.1354    0.3156    0.5000
 282 "1311"                                   0.1766    0.3490    0.5000
 283 "1312"                                   0.1303    0.2029    0.5000
 284 "1314"                                   0.2558    0.8082    0.5000
 285 "1315"                                   0.1950    0.2846    0.5000
 286 "1316"                                   0.1953    0.4999    0.5000
 287 "1317"                                   0.1150    0.2164    0.5000
 288 "1319"                                   0.2558    0.8318    0.5000
 289 "1320"                                   0.3258    0.2188    0.5000
 290 "1321"                                   0.6575    0.0953    0.5000
 291 "1323"                                   0.2187    0.3987    0.5000
 292 "1325"                                   0.2158    0.2971    0.5000
 293 "1326"                                   0.1434    0.2580    0.5000
 294 "1327"                                   0.1378    0.4587    0.5000
 295 "1328"                                   0.2233    0.3428    0.5000
 296 "1329"                                   0.6868    0.8318    0.5000
 297 "1330"                                   0.3105    0.5836    0.5000
 298 "1331"                                   0.2015    0.3783    0.5000
 299 "1332"                                   0.6252    0.8555    0.5000
 300 "1333"                                   0.1395    0.3638    0.5000
 301 "1334"                                   0.7484    0.8555    0.5000
 302 "1335"                                   0.1809    0.4579    0.5000
 303 "1336"                                   0.2414    0.4381    0.5000
 304 "1337"                                   0.2929    0.2480    0.5000
 305 "1338"                                   0.3138    0.4056    0.5000
 306 "1339"                                   0.5636    0.8791    0.5000
 307 "1340"                                   0.1105    0.2326    0.5000
 308 "1341"                                   0.0711    0.9027    0.5000
 309 "1342"                                   0.1779    0.2485    0.5000
 310 "1343"                                   0.3292    0.3814    0.5000
 311 "1344"                                   0.9331    0.9027    0.5000
 312 "1345"                                   0.3734    0.1601    0.5000
 313 "1347"                                   0.9331    0.9264    0.5000
 314 "1348"                                   0.4666    0.3240    0.5000
 315 "1349"                                   0.3844    0.4876    0.5000
 316 "1350"                                   0.4211    0.4316    0.5000
 317 "1351"                                   0.6586    0.0802    0.5000
 318 "1352"                                   0.1795    0.3607    0.5000
 319 "1353"                                   0.1942    0.7137    0.5000
 320 "1354"                                   0.2320    0.4205    0.5000
 321 "1355"                                   0.1867    0.1860    0.5000
 322 "1356"                                   0.1688    0.2630    0.5000
 323 "1357"                                   0.2621    0.1221    0.5000
 324 "1358"                                   0.2488    0.2804    0.5000
 325 "1359"                                   0.2637    0.4931    0.5000
 326 "1360"                                   0.2812    0.1649    0.5000
 327 "1361"                                   0.2558    0.7137    0.5000
 328 "1362"                                   0.2123    0.2213    0.5000
 329 "1363"                                   0.4328    0.2449    0.5000
 330 "1364"                                   0.2382    0.3993    0.5000
 331 "1365"                                   0.2745    0.5171    0.5000
 332 "1366"                                   0.6868    0.6123    0.5000
 333 "1367"                                   0.3183    0.3768    0.5000
 334 "1368"                                   0.2928    0.6566    0.5000
 335 "1369"                                   0.6252    0.6438    0.5000
 336 "1370"                                   0.3542    0.1357    0.5000
 337 "1372"                                   0.4671    0.3267    0.5000
 338 "1374"                                   0.4405    0.7137    0.5000
 339 "1375"                                   0.5021    0.7137    0.5000
 340 "1376"                                   0.3055    0.5245    0.5000
 341 "1377"                                   0.5636    0.7137    0.5000
 342 "1378"                                   0.1367    0.3627    0.5000
 343 "1379"                                   0.1665    0.1922    0.5000
 344 "1380"                                   0.1882    0.3397    0.5000
 345 "1382"                                   0.4604    0.2215    0.5000
 346 "1383"                                   0.2326    0.3245    0.5000
 347 "1384"                                   0.4466    0.2142    0.5000
 348 "1385"                                   0.2155    0.2706    0.5000
 349 "1386"                                   0.4500    0.5296    0.5000
 350 "1387"                                   0.4227    0.5526    0.5000
 351 "1388"                                   0.3194    0.3223    0.5000
 352 "1389"                                   0.1893    0.1564    0.5000
 353 "1390"                                   0.2289    0.2370    0.5000
 354 "1391"                                   0.2811    0.4458    0.5000
 355 "1392"                                   0.2104    0.1679    0.5000
 356 "1393"                                   0.4679    0.6566    0.5000
 357 "1394"                                   0.4552    0.2936    0.5000
 358 "1395"                                   0.1692    0.2773    0.5000
 359 "1396"                                   0.1993    0.2366    0.5000
 360 "1397"                                   0.2790    0.5432    0.5000
 361 "1398"                                   0.2251    0.4298    0.5000
 362 "1399"                                   0.6868    0.7137    0.5000
 363 "1400"                                   0.0941    0.3723    0.5000
 364 "1401"                                   0.1756    0.2206    0.5000
 365 "1402"                                   0.2887    0.4661    0.5000
 366 "1403"                                   0.1141    0.3151    0.5000
 367 "1404"                                   0.2853    0.3571    0.5000
 368 "1405"                                   0.1506    0.2521    0.5000
 369 "1406"                                   0.3550    0.2294    0.5000
 370 "1407"                                   0.2760    0.3697    0.5000
 371 "1408"                                   0.3021    0.5862    0.5000
 372 "1409"                                   0.2925    0.5738    0.5000
 373 "1410"                                   0.6429    0.6566    0.5000
 374 "1411"                                   0.8099    0.7137    0.5000
 375 "1412"                                   0.8715    0.7137    0.5000
 376 "1413"                                   0.3723    0.3080    0.5000
 377 "1414"                                   0.5079    0.1003    0.5000
 378 "1415"                                   0.9331    0.7137    0.5000
 379 "1417"                                   0.0654    0.5033    0.5000
 380 "1418"                                   0.0711    0.7373    0.5000
 381 "1419"                                   0.3537    0.5848    0.5000
 382 "1420"                                   0.0888    0.4636    0.5000
 383 "1422"                                   0.3174    0.6123    0.5000
 384 "1423"                                   0.1982    0.3287    0.5000
 385 "1424"                                   0.1326    0.6438    0.5000
 386 "1425"                                   0.2485    0.1492    0.5000
 387 "1426"                                   0.1004    0.2363    0.5000
 388 "1427"                                   0.6868    0.6438    0.5000
 389 "1429"                                   0.3182    0.2452    0.5000
 390 "1430"                                   0.2878    0.2285    0.5000
 391 "1431"                                   0.8763    0.6566    0.5000
 392 "1432"                                   0.3789    0.6123    0.5000
 393 "1433"                                   0.3017    0.2376    0.5000
 394 "1434"                                   0.9500    0.0500    0.5000
 395 "1435"                                   0.2975    0.2169    0.5000
 396 "1436"                                   0.0894    0.3022    0.5000
 397 "1437"                                   0.3789    0.7373    0.5000
 398 "1438"                                   0.3683    0.2151    0.5000
 399 "1439"                                   0.1509    0.3190    0.5000
 400 "1440"                                   0.4163    0.1394    0.5000
 401 "1441"                                   0.4017    0.1795    0.5000
 402 "1442"                                   0.2856    0.2086    0.5000
 403 "1443"                                   0.8099    0.6438    0.5000
 404 "1444"                                   0.4175    0.4398    0.5000
 405 "1445"                                   0.3101    0.4897    0.5000
 406 "1446"                                   0.5021    0.6123    0.5000
 407 "1447"                                   0.3846    0.4537    0.5000
 408 "1448"                                   0.2217    0.2808    0.5000
 409 "1449"                                   0.1484    0.4629    0.5000
 410 "1450"                                   0.1589    0.3398    0.5000
 411 "1451"                                   0.5021    0.7373    0.5000
 412 "1452"                                   0.1526    0.2169    0.5000
 413 "1453"                                   0.2046    0.5247    0.5000
 414 "1455"                                   0.3370    0.3900    0.5000
 415 "1456"                                   0.1641    0.6773    0.5000
 416 "1457"                                   0.2055    0.4182    0.5000
 417 "1458"                                   0.1956    0.3727    0.5000
 418 "1459"                                   0.2398    0.2010    0.5000
 419 "1460"                                   0.3152    0.4382    0.5000
 420 "1461"                                   0.3009    0.3986    0.5000
 421 "1462"                                   0.2426    0.3206    0.5000
 422 "1463"                                   0.3529    0.2472    0.5000
 423 "1464"                                   0.2516    0.3849    0.5000
 424 "1465"                                   0.5636    0.7373    0.5000
 425 "1466"                                   0.2086    0.2466    0.5000
 426 "1467"                                   0.2901    0.2803    0.5000
 427 "1469"                                   0.2053    0.3068    0.5000
 428 "1470"                                   0.2893    0.4934    0.5000
 429 "1471"                                   0.3174    0.6438    0.5000
 430 "1472"                                   0.1739    0.3042    0.5000
 431 "1474"                                   0.3404    0.4530    0.5000
 432 "1475"                                   0.2877    0.5363    0.5000
 433 "1476"                                   0.3874    0.3502    0.5000
 434 "1477"                                   0.2064    0.1546    0.5000
 435 "1478"                                   0.1078    0.2564    0.5000
 436 "1479"                                   0.1746    0.1517    0.5000
 437 "1480"                                   0.2706    0.0613    0.5000
 438 "1481"                                   0.3590    0.4116    0.5000
 439 "1482"                                   0.2460    0.3178    0.5000
 440 "1483"                                   0.0951    0.2020    0.5000
 441 "1484"                                   0.3899    0.2808    0.5000
 442 "1485"                                   0.3473    0.4600    0.5000
 443 "1486"                                   0.3051    0.1182    0.5000
 444 "1487"                                   0.6252    0.7373    0.5000
 445 "1488"                                   0.8715    0.6438    0.5000
 446 "1489"                                   0.4405    0.6900    0.5000
 447 "1490"                                   0.3618    0.1692    0.5000
 448 "1491"                                   0.2623    0.3486    0.5000
 449 "1492"                                   0.7484    0.7373    0.5000
 450 "1493"                                   0.6252    0.6900    0.5000
 451 "1494"                                   0.3715    0.5139    0.5000
 452 "1495"                                   0.1763    0.4154    0.5000
 453 "1496"                                   0.8715    0.7373    0.5000
 454 "1497"                                   0.1894    0.3264    0.5000
 455 "1498"                                   0.8114    0.0500    0.5000
 456 "1499"                                   0.3296    0.4404    0.5000
 457 "1500"                                   0.0711    0.7609    0.5000
 458 "1502"                                   0.2392    0.3618    0.5000
 459 "1503"                                   0.3042    0.2245    0.5000
 460 "1504"                                   0.2254    0.3111    0.5000
 461 "1505"                                   0.1733    0.2290    0.5000
 462 "1506"                                   0.3915    0.3359    0.5000
 463 "1507"                                   0.2276    0.2555    0.5000
 464 "1508"                                   0.2358    0.2345    0.5000
 465 "1509"                                   0.3439    0.1370    0.5000
 466 "1510"                                   0.1807    0.1884    0.5000
 467 "1511"                                   0.3456    0.4789    0.5000
 468 "1512"                                   0.8099    0.6900    0.5000
 469 "1514"                                   0.2533    0.2097    0.5000
 470 "1515"                                   0.1030    0.4705    0.5000
 471 "1516"                                   0.8715    0.6900    0.5000
 472 "1517"                                   0.3633    0.3149    0.5000
 473 "1518"                                   0.3987    0.4161    0.5000
 474 "1519"                                   0.9331    0.6900    0.5000
 475 "1520"                                   0.8946    0.0500    0.5000
 476 "1521"                                   0.1453    0.2243    0.5000
 477 "1522"                                   0.1475    0.3389    0.5000
 478 "1523"                                   0.2935    0.5609    0.5000
 479 "1524"                                   0.4578    0.5837    0.5000
 480 "1525"                                   0.3479    0.3255    0.5000
 481 "1526"                                   0.2443    0.1246    0.5000
 482 "1527"                                   0.2581    0.3229    0.5000
 483 "1528"                                   0.4405    0.7609    0.5000
 484 "1529"                                   0.3373    0.2397    0.5000
 485 "1530"                                   0.3735    0.3688    0.5000
 486 "1531"                                   0.4383    0.5552    0.5000
 487 "1532"                                   0.5636    0.7609    0.5000
 488 "1533"                                   0.4969    0.1914    0.5000
 489 "1534"                                   0.6252    0.7609    0.5000
 490 "1535"                                   0.3965    0.4502    0.5000
 491 "1536"                                   0.8099    0.7609    0.5000
 492 "1537"                                   0.2058    0.3313    0.5000
 493 "1538"                                   0.8715    0.7609    0.5000
 494 "1540"                                   0.2432    0.2361    0.5000
 495 "1541"                                   0.0711    0.7846    0.5000
 496 "1542"                                   0.1752    0.2575    0.5000
 497 "1543"                                   0.4896    0.5377    0.5000
 498 "1544"                                   0.1942    0.7846    0.5000
 499 "1547"                                   0.3789    0.7846    0.5000
 500 "1548"                                   0.1787    0.5319    0.5000
 501 "1549"                                   0.4086    0.3052    0.5000
 502 "1550"                                   0.1345    0.4213    0.5000
 503 "1551"                                   0.5021    0.7846    0.5000
 504 "1552"                                   0.0989    0.4475    0.5000
 505 "1553"                                   0.5636    0.7846    0.5000
 506 "1555"                                   0.6868    0.7846    0.5000
 507 "1556"                                   0.1716    0.5165    0.5000
 508 "1557"                                   0.8099    0.7846    0.5000
 509 "1558"                                   0.8715    0.7846    0.5000
 510 "1559"                                   0.6850    0.0891    0.5000
 511 "1560"                                   0.2483    0.3687    0.5000
 512 "1561"                                   0.0711    0.8082    0.5000
 513 "1562"                                   0.3836    0.4027    0.5000
 514 "1563"                                   0.1942    0.8082    0.5000
 515 "1564"                                   0.2824    0.2404    0.5000
 516 "1565"                                   0.1755    0.2703    0.5000
 517 "1566"                                   0.7026    0.0500    0.5000
 518 "1567"                                   0.7484    0.8082    0.5000
 519 "1568"                                   0.2873    0.3222    0.5000
 520 "1569"                                   0.8715    0.8082    0.5000
 521 "1570"                                   0.8668    0.0816    0.5000
 522 "1571"                                   0.1746    0.1158    0.5000
 523 "1572"                                   0.3343    0.4000    0.5000
 524 "1573"                                   0.3485    0.3563    0.5000
 525 "1574"                                   0.3174    0.8318    0.5000
 526 "1575"                                   0.0890    0.4614    0.5000
 527 "1576"                                   0.2929    0.5185    0.5000
 528 "1578"                                   0.4405    0.8318    0.5000
 529 "1579"                                   0.2070    0.2570    0.5000
 530 "1581"                                   0.4709    0.2320    0.5000
 531 "1582"                                   0.3823    0.4230    0.5000
 532 "1585"                                   0.3789    0.8555    0.5000
 533 "1586"                                   0.2450    0.1876    0.5000
 534 "1587"                                   0.4136    0.5130    0.5000
 535 "1588"                                   0.5021    0.8555    0.5000
 536 "1590"                                   0.6868    0.8555    0.5000
 537 "1591"                                   0.6142    0.0786    0.5000
 538 "1592"                                   0.2225    0.3461    0.5000
 539 "1593"                                   0.5021    0.8791    0.5000
 540 "1594"                                   0.2121    0.2267    0.5000
 541 "1596"                                   0.1625    0.3068    0.5000
 542 "1597"                                   0.3555    0.2349    0.5000
 543 "1598"                                   0.7837    0.0500    0.5000
 544 "1599"                                   0.3420    0.2206    0.5000
 545 "1600"                                   0.8099    0.8791    0.5000
 546 "1602"                                   0.4335    0.2047    0.5000
 547 "1604"                                   0.6686    0.0500    0.5000
 548 "1606"                                   0.0711    0.6123    0.5000
 549 "1608"                                   0.3789    0.9027    0.5000
 550 "1609"                                   0.7484    0.9027    0.5000
 551 "1610"                                   0.3126    0.4032    0.5000
 552 "1611"                                   0.3258    0.3013    0.5000
 553 "1612"                                   0.0711    0.6438    0.5000
 554 "1613"                                   0.3715    0.3020    0.5000
 555 "1614"                                   0.2703    0.4027    0.5000
 556 "1615"                                   0.2903    0.3738    0.5000
 557 "1616"                                   0.1942    0.6123    0.5000
 558 "1617"                                   0.6868    0.9264    0.5000
 559 "1618"                                   0.4405    0.8082    0.5000
 560 "1619"                                   0.3485    0.2270    0.5000
 561 "1620"                                   0.2778    0.4987    0.5000
 562 "1621"                                   0.5021    0.8082    0.5000
 563 "1622"                                   0.2639    0.2392    0.5000
 564 "1623"                                   0.3413    0.5467    0.5000
 565 "1625"                                   0.1594    0.3014    0.5000
 566 "1626"                                   0.2467    0.2530    0.5000
 567 "1627"                                   0.1247    0.4010    0.5000
 568 "1628"                                   0.4307    0.3969    0.5000
 569 "1629"                                   0.5636    0.8082    0.5000
 570 "1630"                                   0.6252    0.8082    0.5000
 571 "1631"                                   0.6868    0.8082    0.5000
 572 "1632"                                   0.2909    0.2980    0.5000
 573 "1634"                                   0.3174    0.7137    0.5000
 574 "1635"                                   0.1442    0.3791    0.5000
 575 "1636"                                   0.2502    0.2794    0.5000
 576 "1638"                                   0.5490    0.0507    0.5000
 577 "1639"                                   0.2663    0.4096    0.5000
 578 "1640"                                   0.2651    0.4583    0.5000
 579 "1641"                                   0.8099    0.8082    0.5000
 580 "1642"                                   0.3341    0.2914    0.5000
 581 "1643"                                   0.3889    0.3686    0.5000
 582 "1644"                                   0.3139    0.5210    0.5000
 583 "1645"                                   0.3789    0.7137    0.5000
 584 "1646"                                   0.8946    0.0816    0.5000
 585 "1647"                                   0.9331    0.8082    0.5000
 586 "1648"                                   0.2073    0.1470    0.5000
 587 "1649"                                   0.0711    0.8318    0.5000
 588 "1650"                                   0.1326    0.8318    0.5000
 589 "1651"                                   0.3256    0.5140    0.5000
 590 "1652"                                   0.1942    0.6438    0.5000
 591 "1653"                                   0.1942    0.8318    0.5000
 592 "1654"                                   0.3542    0.2874    0.5000
 593 "1656"                                   0.0981    0.2531    0.5000
 594 "1657"                                   0.1967    0.4224    0.5000
 595 "1658"                                   0.7484    0.6123    0.5000
 596 "1659"                                   0.4405    0.6123    0.5000
 597 "1661"                                   0.3789    0.8318    0.5000
 598 "1662"                                   0.0815    0.6773    0.5000
 599 "1663"                                   0.1764    0.3869    0.5000
 600 "1664"                                   0.6252    0.7137    0.5000
 601 "1665"                                   0.2886    0.2068    0.5000
 602 "1666"                                   0.5021    0.8318    0.5000
 603 "1667"                                   0.2033    0.2026    0.5000
 604 "1668"                                   0.2263    0.3713    0.5000
 605 "1669"                                   0.3083    0.2713    0.5000
 606 "1670"                                   0.2523    0.3712    0.5000
 607 "1671"                                   0.3512    0.4719    0.5000
 608 "1672"                                   0.2294    0.3267    0.5000
 609 "1673"                                   0.3773    0.1921    0.5000
 610 "1675"                                   0.3046    0.3343    0.5000
 611 "1676"                                   0.3434    0.3398    0.5000
 612 "1677"                                   0.5636    0.8318    0.5000
 613 "1678"                                   0.1882    0.5424    0.5000
 614 "1679"                                   0.0889    0.4307    0.5000
 615 "1680"                                   0.6252    0.8318    0.5000
 616 "1681"                                   0.2324    0.2106    0.5000
 617 "1684"                                   0.7484    0.7137    0.5000
 618 "1685"                                   0.4428    0.1808    0.5000
 619 "1686"                                   0.7484    0.8318    0.5000
 620 "1688"                                   0.2293    0.3627    0.5000
 621 "1689"                                   0.2263    0.2033    0.5000
 622 "1690"                                   0.2377    0.5603    0.5000
 623 "1692"                                   0.3762    0.4195    0.5000
 624 "1693"                                   0.1732    0.4052    0.5000
 625 "1695"                                   0.3352    0.2027    0.5000
 626 "1697"                                   0.2469    0.1565    0.5000
 627 "1699"                                   0.9223    0.0816    0.5000
 628 "1700"                                   0.6549    0.0651    0.5000
 629 "1701"                                   0.8099    0.8318    0.5000
 630 "1702"                                   0.8715    0.8318    0.5000
 631 "1703"                                   0.2241    0.5622    0.5000
 632 "1704"                                   0.4415    0.4732    0.5000
 633 "1705"                                   0.4456    0.1992    0.5000
 634 "1706"                                   0.3955    0.3854    0.5000
 635 "1707"                                   0.3490    0.4025    0.5000
 636 "1709"                                   0.2621    0.5734    0.5000
 637 "1710"                                   0.1600    0.2645    0.5000
 638 "1711"                                   0.3523    0.3526    0.5000
 639 "1712"                                   0.2185    0.2047    0.5000
 640 "1713"                                   0.9331    0.8318    0.5000
 641 "1714"                                   0.0711    0.8555    0.5000
 642 "1715"                                   0.3418    0.3812    0.5000
 643 "1716"                                   0.2665    0.4659    0.5000
 644 "1717"                                   0.3215    0.1684    0.5000
 645 "1718"                                   0.5272    0.0912    0.5000
 646 "1719"                                   0.1326    0.8555    0.5000
 647 "1720"                                   0.2690    0.2299    0.5000
 648 "1721"                                   0.3918    0.2379    0.5000
 649 "1722"                                   0.2218    0.4868    0.5000
 650 "1723"                                   0.4205    0.3889    0.5000
 651 "1724"                                   0.1942    0.8555    0.5000
 652 "1725"                                   0.4702    0.4947    0.5000
 653 "1726"                                   0.2945    0.1124    0.5000
 654 "1727"                                   0.2924    0.3926    0.5000
 655 "1728"                                   0.4005    0.4293    0.5000
 656 "1729"                                   0.3137    0.5608    0.5000
 657 "1730"                                   0.3299    0.1286    0.5000
 658 "1731"                                   0.4115    0.5141    0.5000
 659 "1732"                                   0.2558    0.8555    0.5000
 660 "1733"                                   0.3174    0.8555    0.5000
 661 "1734"                                   0.1856    0.2920    0.5000
 662 "1735"                                   0.1326    0.7373    0.5000
 663 "1736"                                   0.2533    0.5208    0.5000
 664 "1737"                                   0.1517    0.5656    0.5000
 665 "1738"                                   0.4405    0.8555    0.5000
 666 "1739"                                   0.1942    0.7373    0.5000
 667 "1740"                                   0.1699    0.4182    0.5000
 668 "1741"                                   0.2371    0.1223    0.5000
 669 "1742"                                   0.5636    0.8555    0.5000
 670 "1743"                                   0.2558    0.7373    0.5000
 671 "1744"                                   0.2151    0.2869    0.5000
 672 "1745"                                   0.4816    0.4363    0.5000
 673 "1746"                                   0.1959    0.3435    0.5000
 674 "1747"                                   0.4234    0.2485    0.5000
 675 "1748"                                   0.1440    0.4383    0.5000
 676 "1749"                                   0.2558    0.6438    0.5000
 677 "1750"                                   0.5636    0.6123    0.5000
 678 "1751"                                   0.3174    0.7373    0.5000
 679 "1752"                                   0.0833    0.2267    0.5000
 680 "1753"                                   0.3353    0.1696    0.5000
 681 "1754"                                   0.2436    0.3326    0.5000
 682 "1755"                                   0.8099    0.8555    0.5000
 683 "1756"                                   0.2332    0.1528    0.5000
 684 "1757"                                   0.8715    0.8555    0.5000
 685 "1758"                                   0.2913    0.2917    0.5000
 686 "1759"                                   0.2589    0.2417    0.5000
 687 "1760"                                   0.4405    0.7373    0.5000
 688 "1761"                                   0.2558    0.6900    0.5000
 689 "1762"                                   0.0937    0.3258    0.5000
 690 "1763"                                   0.3008    0.4514    0.5000
 691 "1764"                                   0.5021    0.6438    0.5000
 692 "1765"                                   0.3007    0.2798    0.5000
 693 "1766"                                   0.3296    0.3518    0.5000
 694 "1767"                                   0.1972    0.3032    0.5000
 695 "1768"                                   0.2366    0.3062    0.5000
 696 "1769"                                   0.0881    0.2971    0.5000
 697 "1770"                                   0.0500    0.2758    0.5000
 698 "1771"                                   0.1747    0.3532    0.5000
 699 "1772"                                   0.4405    0.6438    0.5000
 700 "1773"                                   0.7837    0.0816    0.5000
 701 "1774"                                   0.2295    0.1274    0.5000
 702 "1775"                                   0.3789    0.6438    0.5000
 703 "1776"                                   0.2178    0.5265    0.5000
 704 "1777"                                   0.2787    0.2920    0.5000
 705 "1778"                                   0.1326    0.8791    0.5000
 706 "1779"                                   0.1874    0.4643    0.5000
 707 "1780"                                   0.6009    0.0630    0.5000
 708 "1781"                                   0.3498    0.2737    0.5000
 709 "1782"                                   0.1942    0.8791    0.5000
 710 "1783"                                   0.1897    0.2643    0.5000
 711 "1784"                                   0.3060    0.1204    0.5000
 712 "1785"                                   0.2558    0.8791    0.5000
 713 "1786"                                   0.3174    0.8791    0.5000
 714 "1787"                                   0.3789    0.8791    0.5000
 715 "1788"                                   0.2019    0.2926    0.5000
 716 "1789"                                   0.3532    0.4164    0.5000
 717 "1790"                                   0.2018    0.4718    0.5000
 718 "1791"                                   0.4405    0.8791    0.5000
 719 "1792"                                   0.4253    0.2622    0.5000
 720 "1793"                                   0.3738    0.5397    0.5000
 721 "1794"                                   0.2719    0.4159    0.5000
 722 "1795"                                   0.5879    0.0501    0.5000
 723 "1796"                                   0.6868    0.7373    0.5000
 724 "1797"                                   0.1680    0.2857    0.5000
 725 "1798"                                   0.2191    0.0857    0.5000
 726 "1799"                                   0.5774    0.0725    0.5000
 727 "1800"                                   0.6252    0.8791    0.5000
 728 "1801"                                   0.5908    0.0513    0.5000
 729 "1802"                                   0.6868    0.8791    0.5000
 730 "1803"                                   0.3188    0.3143    0.5000
 731 "1804"                                   0.7484    0.8791    0.5000
 732 "1805"                                   0.2270    0.2460    0.5000
 733 "1806"                                   0.5866    0.0953    0.5000
 734 "1807"                                   0.1971    0.4425    0.5000
 735 "1808"                                   0.8099    0.7373    0.5000
 736 "1809"                                   0.8715    0.8791    0.5000
 737 "1810"                                   0.0780    0.2862    0.5000
 738 "1811"                                   0.2730    0.2225    0.5000
 739 "1812"                                   0.8114    0.0816    0.5000
 740 "1813"                                   0.6275    0.0941    0.5000
 741 "1814"                                   0.9331    0.8791    0.5000
 742 "1815"                                   0.9331    0.7373    0.5000
 743 "1816"                                   0.6868    0.6900    0.5000
 744 "1817"                                   0.1942    0.9027    0.5000
 745 "1818"                                   0.1482    0.2310    0.5000
 746 "1819"                                   0.2343    0.3909    0.5000
 747 "1820"                                   0.2558    0.9027    0.5000
 748 "1821"                                   0.1194    0.2667    0.5000
 749 "1822"                                   0.1991    0.4687    0.5000
 750 "1823"                                   0.3174    0.9027    0.5000
 751 "1824"                                   0.2350    0.3406    0.5000
 752 "1825"                                   0.1326    0.7609    0.5000
 753 "1826"                                   0.1726    0.2960    0.5000
 754 "1827"                                   0.4405    0.9027    0.5000
 755 "1828"                                   0.5021    0.9027    0.5000
 756 "1829"                                   0.2651    0.3815    0.5000
 757 "1830"                                   0.5636    0.9027    0.5000
 758 "1831"                                   0.4176    0.3181    0.5000
 759 "1832"                                   0.1407    0.2608    0.5000
 760 "1833"                                   0.3293    0.5600    0.5000
 761 "1834"                                   0.2924    0.4194    0.5000
 762 "1835"                                   0.6252    0.9027    0.5000
 763 "1836"                                   0.6868    0.9027    0.5000
 764 "1837"                                   0.3789    0.7609    0.5000
 765 "1838"                                   0.8099    0.9027    0.5000
 766 "1839"                                   0.1193    0.2922    0.5000
 767 "1840"                                   0.8715    0.9027    0.5000
 768 "1841"                                   0.4111    0.3276    0.5000
 769 "1842"                                   0.7692    0.0500    0.5000
 770 "1843"                                   0.0711    0.9264    0.5000
 771 "1844"                                   0.5521    0.0554    0.5000
 772 "1845"                                   0.1326    0.9264    0.5000
 773 "1846"                                   0.1942    0.9264    0.5000
 774 "1847"                                   0.7529    0.0891    0.5000
 775 "1848"                                   0.2015    0.4557    0.5000
 776 "1849"                                   0.2558    0.9264    0.5000
 777 "1850"                                   0.2787    0.2510    0.5000
 778 "1851"                                   0.1093    0.2248    0.5000
 779 "1852"                                   0.1415    0.2341    0.5000
 780 "1853"                                   0.3174    0.9264    0.5000
 781 "1854"                                   0.3789    0.9264    0.5000
 782 "1856"                                   0.4405    0.9264    0.5000
 783 "1857"                                   0.9500    0.0816    0.5000
 784 "1858"                                   0.5021    0.9264    0.5000
 785 "1859"                                   0.3770    0.3870    0.5000
 786 "1860"                                   0.5636    0.9264    0.5000
 787 "1861"                                   0.6252    0.9264    0.5000
 788 "1862"                                   0.1326    0.7846    0.5000
 789 "1863"                                   0.7484    0.9264    0.5000
 790 "1864"                                   0.1112    0.2876    0.5000
 791 "1865"                                   0.8099    0.9264    0.5000
 792 "1866"                                   0.8715    0.9264    0.5000
 793 "1867"                                   0.4360    0.1408    0.5000
 794 "1868"                                   0.4405    0.7846    0.5000
 795 "1869"                                   0.2863    0.4720    0.5000
 796 "1870"                                   0.0711    0.9500    0.5000
 797 "1871"                                   0.1326    0.9500    0.5000
 798 "1872"                                   0.4133    0.3819    0.5000
 799 "1873"                                   0.7484    0.6438    0.5000
 800 "1874"                                   0.7365    0.0500    0.5000
 801 "1875"                                   0.2615    0.1207    0.5000
 802 "1876"                                   0.1942    0.9500    0.5000
 803 "1877"                                   0.3348    0.4840    0.5000
 804 "1878"                                   0.3215    0.3893    0.5000
 805 "1879"                                   0.1171    0.2699    0.5000
 806 "1880"                                   0.1884    0.4518    0.5000
 807 "1881"                                   0.1279    0.2939    0.5000
 808 "1882"                                   0.6252    0.7846    0.5000
 809 "1883"                                   0.3174    0.9500    0.5000
 810 "1884"                                   0.3789    0.9500    0.5000
 811 "1885"                                   0.3868    0.3815    0.5000
 812 "1886"                                   0.3186    0.3709    0.5000
 813 "1887"                                   0.3062    0.2314    0.5000
 814 "1888"                                   0.3870    0.5991    0.5000
 815 "1889"                                   0.2312    0.1212    0.5000
 816 "1890"                                   0.4405    0.9500    0.5000
 817 "1891"                                   0.5021    0.9500    0.5000
 818 "1892"                                   0.5636    0.6438    0.5000
 819 "1893"                                   0.5636    0.9500    0.5000
 820 "1894"                                   0.3630    0.4316    0.5000
 821 "1895"                                   0.3351    0.5361    0.5000
 822 "1896"                                   0.6252    0.9500    0.5000
 823 "1897"                                   0.4179    0.1472    0.5000
 824 "1898"                                   0.2621    0.1701    0.5000
 825 "1899"                                   0.4676    0.2294    0.5000
 826 "1900"                                   0.8391    0.0816    0.5000
 827 "1901"                                   0.6868    0.9500    0.5000
 828 "1902"                                   0.1326    0.8082    0.5000
 829 "1903"                                   0.3085    0.2552    0.5000
 830 "1904"                                   0.8099    0.9500    0.5000
 831 "1905"                                   0.0517    0.2675    0.5000
 832 "1906"                                   0.8715    0.9500    0.5000
 833 "1907"                                   0.4307    0.2540    0.5000
*Edges
   1  128 1 
   1  223 1 
   1  312 1 
   1  347 1 
   1  633 1 
   1  793 1 
   2   79 1 
   2  135 1 
   3   12 1 
   3   26 1 
   3   80 1 
   3   86 1 
   3   92 1 
   3  109 1 
   3  224 1 
   3  305 1 
   3  333 1 
   3  419 1 
   4  414 1 
   5   14 1 
   5  108 1 
   5  154 1 
   6   17 1 
   6  130 1 
   6  136 1 
   6  209 1 
   6  235 1 
   6  253 1 
   6  824 1 
   7   93 1 
   7   95 1 
   7  113 1 
   7  148 1 
   7  163 1 
   7  167 1 
   7  171 1 
   7  188 1 
   7  421 1 
   7  460 1 
   7  494 1 
   8   49 1 
   8   58 1 
   9   14 1 
  10   31 1 
  10   63 1 
  10  110 1 
  10  243 1 
  10  274 1 
  10  285 1 
  10  293 1 
  10  364 1 
  10  430 1 
  10  454 1 
  10  496 1 
  10  516 1 
  10  565 1 
  10  710 1 
  10  715 1 
  11   25 1 
  12   39 1 
  12   45 1 
  12  118 1 
  12  132 1 
  12  190 1 
  12  485 1 
  13   93 1 
  14  154 1 
  15   83 1 
  15  105 1 
  15  130 1 
  15  131 1 
  15  208 1 
  15  328 1 
  15  346 1 
  15  348 1 
  15  439 1 
  15  616 1 
  15  694 1 
  16   24 1 
  17   40 1 
  17   58 1 
  17   74 1 
  17  130 1 
  17  209 1 
  17  253 1 
  17  292 1 
  17  390 1 
  17  418 1 
  17  533 1 
  17  704 1 
  18   93 1 
  18  122 1 
  18  427 1 
  18  529 1 
  20  256 1 
  20  542 1 
  20  560 1 
  21   24 1 
  21   60 1 
  21  704 1 
  22  523 1 
  22  556 1 
  22  642 1 
  22  654 1 
  23   69 1 
  23   75 1 
  23  163 1 
  23  233 1 
  23  300 1 
  23  318 1 
  23  724 1 
  23  753 1 
  24   60 1 
  24   78 1 
  24  136 1 
  24  164 1 
  24  166 1 
  24  484 1 
  24  601 1 
  24  704 1 
  25   37 1 
  25  130 1 
  25  136 1 
  25  151 1 
  25  237 1 
  26   86 1 
  26  277 1 
  26  458 1 
  26  538 1 
  26  620 1 
  27   43 1 
  27  186 1 
  28  125 1 
  28  127 1 
  28  315 1 
  29  124 1 
  29  263 1 
  29  613 1 
  30   61 1 
  30   66 1 
  30  160 1 
  30  195 1 
  30  196 1 
  30  231 1 
  30  252 1 
  30  361 1 
  31  110 1 
  31  180 1 
  31  247 1 
  31  274 1 
  31  281 1 
  31  285 1 
  31  293 1 
  31  358 1 
  31  430 1 
  31  496 1 
  31  516 1 
  31  565 1 
  31  637 1 
  31  710 1 
  31  715 1 
  33  117 1 
  33  305 1 
  34  274 1 
  34  293 1 
  34  309 1 
  34  461 1 
  34  694 1 
  34  745 1 
  35   67 1 
  35   96 1 
  35  186 1 
  35  252 1 
  35  622 1 
  35  631 1 
  37  237 1 
  38  186 1 
  38  325 1 
  38  360 1 
  39   45 1 
  39  485 1 
  40   58 1 
  40  418 1 
  40  481 1 
  40  533 1 
  41  135 1 
  41  170 1 
  41  215 1 
  41  304 1 
  41  426 1 
  41  515 1 
  41  563 1 
  41  647 1 
  41  738 1 
  41  777 1 
  43   96 1 
  43  186 1 
  43  252 1 
  44   76 1 
  44  140 1 
  44  169 1 
  44  242 1 
  44  251 1 
  44  502 1 
  44  567 1 
  44  675 1 
  45  123 1 
  45  218 1 
  45  224 1 
  45  485 1 
  46  169 1 
  46  333 1 
  46  635 1 
  48  191 1 
  48  402 1 
  48  644 1 
  49   58 1 
  49  533 1 
  50  197 1 
  50  247 1 
  50  287 1 
  50  293 1 
  50  307 1 
  50  309 1 
  50  322 1 
  50  412 1 
  50  435 1 
  50  637 1 
  50  745 1 
  50  779 1 
  52   91 1 
  52  226 1 
  52  372 1 
  52  478 1 
  52  527 1 
  52  656 1 
  53  258 1 
  53  260 1 
  53  751 1 
  56  105 1 
  56  292 1 
  58  418 1 
  58  533 1 
  59  157 1 
  59  179 1 
  59  405 1 
  59  419 1 
  59  821 1 
  60   80 1 
  60  484 1 
  60  592 1 
  61   66 1 
  61  160 1 
  61  195 1 
  61  196 1 
  61  252 1 
  61  361 1 
  61  413 1 
  63  135 1 
  63  274 1 
  63  410 1 
  63  430 1 
  63  454 1 
  65  628 1 
  66  103 1 
  66  112 1 
  66  121 1 
  66  160 1 
  66  161 1 
  66  195 1 
  66  196 1 
  66  252 1 
  66  303 1 
  66  320 1 
  66  325 1 
  66  361 1 
  66  643 1 
  67  157 1 
  67  248 1 
  67  252 1 
  69  300 1 
  69  318 1 
  70  194 1 
  70  664 1 
  71  606 1 
  72   83 1 
  72  232 1 
  72  246 1 
  72  342 1 
  72  346 1 
  72  574 1 
  72  673 1 
  72  694 1 
  73  128 1 
  73  153 1 
  73  234 1 
  74  100 1 
  74  163 1 
  74  178 1 
  74  258 1 
  74  460 1 
  74  608 1 
  74  610 1 
  74  695 1 
  74  704 1 
  74  751 1 
  75  233 1 
  76  567 1 
  77  229 1 
  77  350 1 
  77  381 1 
  77  814 1 
  78  657 1 
  78  711 1 
  79   87 1 
  79   98 1 
  79  135 1 
  79  386 1 
  80  162 1 
  80  472 1 
  80  480 1 
  80  552 1 
  80  592 1 
  80  685 1 
  83  130 1 
  83  246 1 
  83  346 1 
  83  673 1 
  83  694 1 
  84  100 1 
  85  116 1 
  85  517 1 
  88  115 1 
  88  164 1 
  88  592 1 
  90  156 1 
  90  178 1 
  90  408 1 
  90  458 1 
  90  538 1 
  90  620 1 
  91  372 1 
  91  478 1 
  91  527 1 
  91  656 1 
  92  109 1 
  92  126 1 
  92  224 1 
  92  305 1 
  92  333 1 
  93   95 1 
  93  122 1 
  93  148 1 
  93  166 1 
  93  167 1 
  93  171 1 
  93  236 1 
  93  421 1 
  93  427 1 
  93  464 1 
  93  494 1 
  93  529 1 
  93  685 1 
  94  199 1 
  94  672 1 
  95  113 1 
  95  139 1 
  95  148 1 
  95  150 1 
  95  158 1 
  95  163 1 
  95  166 1 
  95  171 1 
  95  188 1 
  95  236 1 
  95  421 1 
  95  464 1 
  95  566 1 
  95  621 1 
  95  686 1 
  96  186 1 
  96  252 1 
  96  622 1 
  96  631 1 
  97  187 1 
  97  369 1 
  97  389 1 
  97  422 1 
  97  441 1 
  97  542 1 
  97  560 1 
  97  648 1 
  97  708 1 
  99  521 1 
 100  355 1 
 100  408 1 
 100  575 1 
 100  603 1 
 102  267 1 
 102  645 1 
 103  146 1 
 104  263 1 
 104  500 1 
 105  292 1 
 105  476 1 
 106  139 1 
 106  303 1 
 106  624 1 
 108  140 1 
 108  181 1 
 108  760 1 
 109  190 1 
 109  224 1 
 109  305 1 
 109  333 1 
 110  247 1 
 110  274 1 
 110  285 1 
 110  358 1 
 110  430 1 
 110  496 1 
 110  516 1 
 110  565 1 
 110  637 1 
 110  710 1 
 110  715 1 
 111  121 1 
 111  286 1 
 111  423 1 
 112  160 1 
 112  320 1 
 113  148 1 
 113  163 1 
 113  171 1 
 113  188 1 
 113  421 1 
 114  128 1 
 114  257 1 
 114  329 1 
 114  398 1 
 114  400 1 
 114  401 1 
 114  546 1 
 114  618 1 
 114  823 1 
 116  517 1 
 117  305 1 
 117  340 1 
 117  432 1 
 117  582 1 
 117  589 1 
 117  795 1 
 118  127 1 
 118  154 1 
 118  224 1 
 118  305 1 
 121  160 1 
 121  161 1 
 121  252 1 
 121  303 1 
 121  423 1 
 121  643 1 
 122  343 1 
 122  427 1 
 122  477 1 
 122  529 1 
 123  126 1 
 123  485 1 
 123  580 1 
 124  302 1 
 124  331 1 
 124  507 1 
 124  703 1 
 125  127 1 
 125  315 1 
 126  199 1 
 126  580 1 
 126  768 1 
 127  305 1 
 127  315 1 
 128  138 1 
 128  153 1 
 128  234 1 
 128  329 1 
 128  345 1 
 128  347 1 
 128  530 1 
 128  546 1 
 128  633 1 
 128  825 1 
 129  419 1 
 129  451 1 
 129  527 1 
 129  564 1 
 129  803 1 
 130  131 1 
 130  136 1 
 130  151 1 
 130  253 1 
 130  328 1 
 130  346 1 
 130  616 1 
 131  328 1 
 131  352 1 
 131  616 1 
 131  683 1 
 133  730 1 
 134  643 1 
 134  795 1 
 135  149 1 
 135  215 1 
 135  264 1 
 135  265 1 
 135  285 1 
 135  348 1 
 135  353 1 
 135  408 1 
 135  425 1 
 135  448 1 
 135  463 1 
 135  482 1 
 135  575 1 
 135  732 1 
 136  151 1 
 136  166 1 
 136  389 1 
 136  393 1 
 136  395 1 
 136  459 1 
 136  601 1 
 136  813 1 
 136  824 1 
 136  829 1 
 137  185 1 
 137  431 1 
 137  720 1 
 139  148 1 
 139  156 1 
 139  171 1 
 139  236 1 
 139  519 1 
 139  566 1 
 139  572 1 
 139  605 1 
 139  671 1 
 139  692 1 
 141  189 1 
 142  152 1 
 142  323 1 
 143  385 1 
 145  161 1 
 145  185 1 
 145  195 1 
 147  168 1 
 147  231 1 
 147  279 1 
 147  382 1 
 147  470 1 
 147  526 1 
 148  150 1 
 148  158 1 
 148  163 1 
 148  166 1 
 148  167 1 
 148  171 1 
 148  188 1 
 148  202 1 
 148  236 1 
 148  402 1 
 148  421 1 
 148  464 1 
 148  469 1 
 148  494 1 
 148  566 1 
 148  685 1 
 148  686 1 
 149  215 1 
 149  265 1 
 149  285 1 
 149  359 1 
 149  425 1 
 149  463 1 
 149  710 1 
 149  715 1 
 149  732 1 
 150  171 1 
 150  236 1 
 150  464 1 
 152  172 1 
 152  323 1 
 152  434 1 
 152  683 1 
 153  234 1 
 153  314 1 
 153  329 1 
 153  337 1 
 153  357 1 
 153  433 1 
 154  224 1 
 154  531 1 
 154  785 1 
 155  335 1 
 156  178 1 
 156  276 1 
 156  324 1 
 156  458 1 
 156  538 1 
 156  620 1 
 156  671 1 
 156  681 1 
 156  695 1 
 157  252 1 
 157  419 1 
 158  166 1 
 158  171 1 
 158  259 1 
 158  268 1 
 158  608 1 
 158  686 1 
 160  161 1 
 160  195 1 
 160  196 1 
 160  252 1 
 160  303 1 
 160  320 1 
 160  325 1 
 160  361 1 
 160  643 1 
 160  690 1 
 160  795 1 
 161  165 1 
 161  185 1 
 161  195 1 
 161  252 1 
 161  303 1 
 161  354 1 
 161  428 1 
 161  577 1 
 161  578 1 
 161  643 1 
 162  552 1 
 162  685 1 
 163  171 1 
 163  188 1 
 163  292 1 
 163  421 1 
 163  460 1 
 163  608 1 
 163  724 1 
 163  753 1 
 165  195 1 
 165  663 1 
 166  167 1 
 166  171 1 
 166  188 1 
 166  230 1 
 166  389 1 
 166  393 1 
 166  395 1 
 166  459 1 
 166  601 1 
 166  685 1 
 166  686 1 
 166  813 1 
 166  829 1 
 167  202 1 
 167  494 1 
 167  685 1 
 168  211 1 
 168  279 1 
 168  363 1 
 168  382 1 
 168  409 1 
 168  470 1 
 168  526 1 
 170  215 1 
 170  304 1 
 170  426 1 
 170  515 1 
 170  563 1 
 170  647 1 
 170  738 1 
 170  777 1 
 171  188 1 
 171  236 1 
 171  243 1 
 171  268 1 
 171  421 1 
 171  464 1 
 171  540 1 
 171  566 1 
 171  621 1 
 171  639 1 
 171  686 1 
 172  323 1 
 172  434 1 
 172  668 1 
 172  683 1 
 172  725 1 
 172  801 1 
 172  815 1 
 172  824 1 
 173  282 1 
 173  361 1 
 173  427 1 
 173  454 1 
 173  698 1 
 174  203 1 
 174  243 1 
 174  283 1 
 174  427 1 
 175  213 1 
 175  398 1 
 175  515 1 
 175  605 1 
 175  680 1 
 175  692 1 
 177  445 1 
 178  258 1 
 178  458 1 
 178  538 1 
 178  608 1 
 178  620 1 
 178  695 1 
 178  751 1 
 179  261 1 
 179  761 1 
 180  203 1 
 180  281 1 
 180  366 1 
 180  387 1 
 180  396 1 
 180  435 1 
 180  593 1 
 180  689 1 
 181  760 1 
 182  229 1 
 182  652 1 
 183  320 1 
 183  416 1 
 183  734 1 
 185  195 1 
 185  414 1 
 185  431 1 
 186  252 1 
 186  325 1 
 186  360 1 
 186  405 1 
 186  622 1 
 187  369 1 
 187  389 1 
 187  422 1 
 187  542 1 
 187  560 1 
 187  708 1 
 188  253 1 
 188  421 1 
 188  686 1 
 190  305 1 
 190  333 1 
 190  485 1 
 191  402 1 
 191  644 1 
 192  370 1 
 192  555 1 
 192  556 1 
 192  577 1 
 192  606 1 
 192  654 1 
 193  233 1 
 194  263 1 
 194  303 1 
 194  409 1 
 194  749 1 
 195  196 1 
 195  252 1 
 195  361 1 
 195  663 1 
 196  252 1 
 196  361 1 
 197  247 1 
 197  293 1 
 197  309 1 
 197  322 1 
 197  412 1 
 197  637 1 
 197  745 1 
 197  779 1 
 198  268 1 
 198  277 1 
 198  292 1 
 198  367 1 
 198  538 1 
 198  730 1 
 200  479 1 
 200  486 1 
 200  658 1 
 201  415 1 
 202  402 1 
 202  469 1 
 203  283 1 
 203  387 1 
 203  440 1 
 203  593 1 
 203  679 1 
 204  214 1 
 204  326 1 
 204  443 1 
 204  653 1 
 205  277 1 
 205  281 1 
 205  538 1 
 207  414 1 
 207  544 1 
 207  829 1 
 208  436 1 
 209  253 1 
 209  390 1 
 211  363 1 
 212  243 1 
 213  605 1 
 213  692 1 
 214  326 1 
 214  437 1 
 215  265 1 
 215  304 1 
 215  359 1 
 215  425 1 
 215  426 1 
 215  463 1 
 215  515 1 
 215  563 1 
 215  647 1 
 215  710 1 
 215  715 1 
 215  738 1 
 215  777 1 
 216  510 1 
 216  547 1 
 218  224 1 
 222  676 1 
 224  264 1 
 224  305 1 
 224  310 1 
 224  333 1 
 224  351 1 
 224  693 1 
 226  372 1 
 226  381 1 
 226  478 1 
 226  527 1 
 226  656 1 
 228  716 1 
 228  795 1 
 229  349 1 
 229  350 1 
 229  404 1 
 229  632 1 
 229  652 1 
 232  342 1 
 234  329 1 
 234  337 1 
 234  357 1 
 236  421 1 
 236  464 1 
 236  566 1 
 238  598 1 
 239  240 1 
 239  384 1 
 239  501 1 
 240  501 1 
 241  403 1 
 242  295 1 
 242  346 1 
 242  492 1 
 242  715 1 
 243  364 1 
 243  427 1 
 243  540 1 
 244  404 1 
 244  811 1 
 245  599 1 
 245  620 1 
 246  346 1 
 246  673 1 
 246  694 1 
 247  274 1 
 247  293 1 
 247  309 1 
 247  322 1 
 247  358 1 
 247  412 1 
 247  430 1 
 247  496 1 
 247  516 1 
 247  565 1 
 247  637 1 
 247  710 1 
 247  715 1 
 247  745 1 
 247  779 1 
 247  805 1 
 248  252 1 
 249  826 1 
 251  675 1 
 252  303 1 
 252  361 1 
 252  643 1 
 253  390 1 
 253  418 1 
 256  333 1 
 256  501 1 
 256  708 1 
 257  400 1 
 257  401 1 
 258  260 1 
 258  277 1 
 258  454 1 
 258  538 1 
 258  608 1 
 258  620 1 
 258  695 1 
 258  751 1 
 259  268 1 
 259  608 1 
 260  277 1 
 260  318 1 
 260  538 1 
 260  608 1 
 260  620 1 
 260  751 1 
 261  761 1 
 263  303 1 
 263  561 1 
 263  613 1 
 263  749 1 
 264  346 1 
 264  439 1 
 264  448 1 
 264  482 1 
 264  511 1 
 265  285 1 
 265  309 1 
 265  425 1 
 265  461 1 
 265  463 1 
 265  732 1 
 267  576 1 
 267  645 1 
 268  608 1 
 269  627 1 
 270  361 1 
 273  409 1 
 273  574 1 
 274  358 1 
 274  368 1 
 274  430 1 
 274  454 1 
 274  516 1 
 274  565 1 
 274  637 1 
 274  694 1 
 274  710 1 
 274  715 1 
 274  807 1 
 275  551 1 
 275  556 1 
 275  804 1 
 276  671 1 
 277  292 1 
 277  458 1 
 277  538 1 
 277  608 1 
 277  620 1 
 277  751 1 
 278  621 1 
 279  382 1 
 279  470 1 
 279  526 1 
 280  297 1 
 280  432 1 
 280  636 1 
 282  427 1 
 282  454 1 
 282  698 1 
 283  679 1 
 285  430 1 
 285  463 1 
 285  496 1 
 285  516 1 
 285  710 1 
 285  715 1 
 287  293 1 
 287  307 1 
 287  435 1 
 287  745 1 
 289  572 1 
 290  317 1 
 291  302 1 
 291  448 1 
 292  399 1 
 292  538 1 
 293  307 1 
 293  309 1 
 293  322 1 
 293  412 1 
 293  435 1 
 293  461 1 
 293  637 1 
 293  745 1 
 293  778 1 
 293  779 1 
 294  594 1 
 295  346 1 
 295  492 1 
 295  606 1 
 295  715 1 
 297  432 1 
 297  636 1 
 298  416 1 
 298  417 1 
 298  608 1 
 298  667 1 
 300  318 1 
 302  507 1 
 302  703 1 
 303  643 1 
 303  649 1 
 303  749 1 
 304  426 1 
 304  515 1 
 304  563 1 
 304  580 1 
 304  647 1 
 304  738 1 
 304  777 1 
 305  333 1 
 307  435 1 
 307  745 1 
 309  322 1 
 309  412 1 
 309  425 1 
 309  461 1 
 309  637 1 
 309  671 1 
 309  745 1 
 309  779 1 
 312  336 1 
 312  465 1 
 312  644 1 
 315  534 1 
 315  658 1 
 316  513 1 
 316  568 1 
 317  628 1 
 318  538 1 
 320  416 1 
 320  606 1 
 320  717 1 
 320  734 1 
 320  775 1 
 320  806 1 
 321  425 1 
 322  358 1 
 322  412 1 
 322  430 1 
 322  516 1 
 322  541 1 
 322  565 1 
 322  637 1 
 322  710 1 
 322  715 1 
 322  745 1 
 322  779 1 
 323  668 1 
 323  683 1 
 323  801 1 
 323  824 1 
 324  515 1 
 324  671 1 
 324  681 1 
 324  695 1 
 325  360 1 
 325  643 1 
 326  443 1 
 326  515 1 
 326  653 1 
 328  434 1 
 328  616 1 
 328  694 1 
 329  345 1 
 329  347 1 
 329  357 1 
 329  546 1 
 329  633 1 
 329  825 1 
 330  606 1 
 331  690 1 
 331  703 1 
 332  388 1 
 333  635 1 
 336  465 1 
 336  644 1 
 340  432 1 
 340  589 1 
 344  421 1 
 345  347 1 
 345  546 1 
 345  633 1 
 345  825 1 
 346  439 1 
 346  482 1 
 346  492 1 
 346  606 1 
 346  673 1 
 346  694 1 
 346  715 1 
 347  546 1 
 347  633 1 
 348  353 1 
 348  439 1 
 348  466 1 
 349  350 1 
 351  426 1 
 351  554 1 
 351  693 1 
 354  577 1 
 354  578 1 
 358  430 1 
 358  516 1 
 358  541 1 
 358  565 1 
 358  637 1 
 358  710 1 
 358  715 1 
 359  368 1 
 359  710 1 
 359  715 1 
 361  706 1 
 363  366 1 
 363  689 1 
 365  555 1 
 366  396 1 
 366  399 1 
 366  689 1 
 366  737 1 
 367  730 1 
 368  430 1 
 368  807 1 
 369  389 1 
 369  422 1 
 369  542 1 
 369  560 1 
 369  708 1 
 370  448 1 
 370  556 1 
 370  606 1 
 370  654 1 
 370  756 1 
 371  432 1 
 372  478 1 
 372  527 1 
 372  656 1 
 376  480 1 
 376  730 1 
 377  645 1 
 379  382 1 
 379  526 1 
 381  814 1 
 382  526 1 
 383  429 1 
 387  593 1 
 387  679 1 
 389  393 1 
 389  395 1 
 389  422 1 
 389  459 1 
 389  542 1 
 389  560 1 
 389  625 1 
 389  708 1 
 389  813 1 
 389  829 1 
 390  418 1 
 392  702 1 
 393  395 1 
 393  459 1 
 393  601 1 
 393  813 1 
 393  829 1 
 394  783 1 
 395  459 1 
 395  813 1 
 395  829 1 
 396  689 1 
 398  401 1 
 401  618 1 
 402  469 1 
 402  644 1 
 404  632 1 
 404  811 1 
 405  419 1 
 406  691 1 
 407  438 1 
 407  716 1 
 408  575 1 
 408  603 1 
 410  454 1 
 412  637 1 
 412  745 1 
 412  779 1 
 414  431 1 
 416  417 1 
 416  667 1 
 416  734 1 
 417  608 1 
 417  667 1 
 418  533 1 
 419  442 1 
 419  467 1 
 419  607 1 
 419  803 1 
 420  423 1 
 420  721 1 
 420  761 1 
 420  820 1 
 421  423 1 
 421  604 1 
 422  441 1 
 422  542 1 
 422  560 1 
 422  609 1 
 422  648 1 
 422  708 1 
 423  594 1 
 423  604 1 
 423  721 1 
 423  761 1 
 425  461 1 
 425  463 1 
 425  759 1 
 426  515 1 
 426  563 1 
 426  572 1 
 426  580 1 
 426  647 1 
 426  738 1 
 426  777 1 
 427  454 1 
 427  529 1 
 427  698 1 
 430  454 1 
 430  496 1 
 430  516 1 
 430  541 1 
 430  565 1 
 430  637 1 
 430  710 1 
 430  715 1 
 432  636 1 
 433  438 1 
 433  524 1 
 433  716 1 
 434  522 1 
 434  683 1 
 435  593 1 
 435  745 1 
 438  473 1 
 438  490 1 
 438  524 1 
 438  655 1 
 438  690 1 
 438  716 1 
 439  482 1 
 441  462 1 
 441  648 1 
 441  674 1 
 441  708 1 
 441  719 1 
 441  758 1 
 441  833 1 
 442  803 1 
 443  653 1 
 447  542 1 
 448  482 1 
 448  556 1 
 448  606 1 
 448  746 1 
 448  756 1 
 452  511 1 
 454  698 1 
 455  739 1 
 456  561 1 
 456  638 1 
 458  538 1 
 458  620 1 
 459  560 1 
 459  625 1 
 459  813 1 
 459  829 1 
 460  608 1 
 461  745 1 
 462  638 1 
 462  758 1 
 462  811 1 
 465  644 1 
 467  803 1 
 472  480 1 
 473  716 1 
 475  584 1 
 477  698 1 
 478  527 1 
 478  656 1 
 480  730 1 
 482  511 1 
 482  704 1 
 485  650 1 
 486  658 1 
 488  530 1 
 492  715 1 
 496  516 1 
 496  637 1 
 496  710 1 
 496  715 1 
 497  652 1 
 500  749 1 
 504  567 1 
 504  675 1 
 507  703 1 
 510  547 1 
 513  568 1 
 513  634 1 
 513  642 1 
 513  785 1 
 513  798 1 
 513  811 1 
 515  563 1 
 515  647 1 
 515  738 1 
 515  777 1 
 516  541 1 
 516  565 1 
 516  637 1 
 516  710 1 
 516  715 1 
 523  556 1 
 523  581 1 
 523  623 1 
 523  642 1 
 523  654 1 
 523  785 1 
 524  610 1 
 524  611 1 
 524  638 1 
 524  716 1 
 527  643 1 
 527  656 1 
 530  546 1 
 531  785 1 
 537  728 1 
 538  608 1 
 538  620 1 
 538  751 1 
 541  565 1 
 541  710 1 
 541  715 1 
 542  560 1 
 542  708 1 
 543  700 1 
 544  829 1 
 548  553 1 
 551  556 1 
 551  654 1 
 551  804 1 
 551  812 1 
 552  685 1 
 555  556 1 
 555  577 1 
 555  606 1 
 555  654 1 
 556  577 1 
 556  606 1 
 556  642 1 
 556  654 1 
 556  756 1 
 556  804 1 
 556  812 1 
 557  590 1 
 560  708 1 
 560  813 1 
 563  647 1 
 563  738 1 
 563  777 1 
 565  637 1 
 565  710 1 
 565  715 1 
 566  621 1 
 567  614 1 
 568  634 1 
 572  605 1 
 577  578 1 
 577  606 1 
 577  654 1 
 577  756 1 
 581  623 1 
 581  785 1 
 582  589 1 
 586  621 1 
 595  799 1 
 596  699 1 
 599  620 1 
 605  692 1 
 606  654 1 
 606  756 1 
 608  620 1 
 608  661 1 
 608  695 1 
 608  751 1 
 610  611 1 
 610  638 1 
 611  638 1 
 620  751 1 
 623  785 1 
 625  813 1 
 625  829 1 
 626  738 1 
 634  642 1 
 637  710 1 
 637  715 1 
 637  745 1 
 637  779 1 
 637  805 1 
 638  811 1 
 642  654 1 
 643  795 1 
 647  738 1 
 647  777 1 
 654  804 1 
 654  812 1 
 655  716 1 
 668  683 1 
 668  801 1 
 668  824 1 
 671  681 1 
 671  695 1 
 673  694 1 
 674  719 1 
 677  818 1 
 681  695 1 
 683  701 1 
 683  801 1 
 683  824 1 
 690  716 1 
 690  795 1 
 695  751 1 
 696  697 1 
 696  759 1 
 696  831 1 
 697  831 1 
 701  824 1 
 707  728 1 
 710  715 1 
 717  775 1 
 717  806 1 
 719  833 1 
 721  761 1 
 722  726 1 
 722  771 1 
 724  748 1 
 724  753 1 
 724  766 1 
 724  790 1 
 726  733 1 
 726  771 1 
 728  740 1 
 738  777 1 
 745  779 1 
 766  790 1 
 769  800 1 
 774  800 1 
 775  806 1 
 785  798 1 
 785  811 1 
 798  811 1 
 801  824 1 
 804  812 1 
 813  829 1 
 815  824 1 
